# Supplementary material for: Genome-Wide Copy Number Variant and High-Throughput Transcriptomics Analyses of Placental Tissues Underscore Persisting Child Susceptibility in At-Risk Pregnancies Cleared in Standard Genetic Testing
Source: Int J Mol Sci. 2022 Sep 28;23(19):11448. doi: 10.3390/ijms231911448 (PMC9569583; doi:10.3390/ijms231911448)
Supplement: Supplementary file 1 [file ijms-23-11448-s001.zip]

Archive with 1 entries (1 files):
- ijms-1883603-supplementary.xlsx
