# Supplementary material for: Genome-Wide Copy Number Variant and High-Throughput Transcriptomics Analyses of Placental Tissues Underscore Persisting Child Susceptibility in At-Risk Pregnancies Cleared in Standard Genetic Testing
Source: Int J Mol Sci. 2022 Sep 28;23(19):11448. doi: 10.3390/ijms231911448 (PMC9569583; doi:10.3390/ijms231911448)
Supplement: Supplementary file 1 [file ijms-23-11448-s001.zip › ijms-1883603-supplementary.xlsx]

## Sheet: Sheet1
Suppl. Table S1: classified CNVs
start and end position are based on hg19
analysis was carried out using ClassifyCNV
VariantID	Chromosome	Start	End	Type	Classification	Known or predicted dosage-sensitive genes	All protein coding genes
chr1_100376331_100387137_DEL	chr1	100376331	100387137	DEL	Uncertain significance		AGL
chr1_101831838_101875402_DUP	chr1	101831838	101875402	DUP	Uncertain significance
chr1_102024942_102040534_DEL	chr1	102024942	102040534	DEL	Uncertain significance
chr1_102075464_102830525_DUP	chr1	102075464	102830525	DUP	Uncertain significance		OLFM3
chr1_102657365_102843725_DEL	chr1	102657365	102843725	DEL	Uncertain significance
chr1_102657365_102856919_DEL	chr1	102657365	102856919	DEL	Uncertain significance
chr1_109440215_109457041_DEL	chr1	109440215	109457041	DEL	Uncertain significance		GPSM2
chr1_109440215_109459015_DEL	chr1	109440215	109459015	DEL	Uncertain significance		GPSM2
chr1_109440215_109461341_DEL	chr1	109440215	109461341	DEL	Uncertain significance		GPSM2
chr1_109442759_109459015_DEL	chr1	109442759	109459015	DEL	Uncertain significance		GPSM2
chr1_109442759_109461341_DEL	chr1	109442759	109461341	DEL	Uncertain significance		GPSM2
chr1_109446750_109459015_DEL	chr1	109446750	109459015	DEL	Uncertain significance		GPSM2
chr1_109466691_109759998_DUP	chr1	109466691	109759998	DUP	Uncertain significance		GPSM2, CLCC1, WDR47, TAF13, TMEM167B, C1orf194, KIAA1324, SARS1
chr1_110192766_110201860_DUP	chr1	110192766	110201860	DUP	Uncertain significance		GSTM4
chr1_110192766_110205645_DUP	chr1	110192766	110205645	DUP	Uncertain significance		GSTM4
chr1_110220086_110231036_DEL	chr1	110220086	110231036	DEL	Uncertain significance		GSTM1
chr1_110220086_110231555_DUP	chr1	110220086	110231555	DUP	Benign		GSTM1
chr1_110220086_110233815_DEL	chr1	110220086	110233815	DEL	Benign		GSTM1
chr1_110220086_110240976_DUP	chr1	110220086	110240976	DUP	Benign		GSTM1
chr1_110220086_110241385_DUP	chr1	110220086	110241385	DUP	Benign		GSTM1
chr1_110220086_110243276_DEL	chr1	110220086	110243276	DEL	Benign		GSTM1
chr1_110220086_110243276_DUP	chr1	110220086	110243276	DUP	Benign		GSTM1
chr1_110228505_110230465_DEL	chr1	110228505	110230465	DEL	Benign		GSTM1
chr1_110228505_110230465_DUP	chr1	110228505	110230465	DUP	Benign		GSTM1
chr1_110228505_110230755_DEL	chr1	110228505	110230755	DEL	Benign		GSTM1
chr1_110228505_110231036_DEL	chr1	110228505	110231036	DEL	Benign		GSTM1
chr1_110228505_110231137_DEL	chr1	110228505	110231137	DEL	Benign		GSTM1
chr1_110228505_110231137_DUP	chr1	110228505	110231137	DUP	Benign		GSTM1
chr1_110228505_110231605_DEL	chr1	110228505	110231605	DEL	Benign		GSTM1
chr1_110228505_110232335_DEL	chr1	110228505	110232335	DEL	Benign		GSTM1
chr1_110228505_110232395_DEL	chr1	110228505	110232395	DEL	Benign		GSTM1
chr1_110228505_110232566_DEL	chr1	110228505	110232566	DEL	Benign		GSTM1
chr1_110228505_110232825_DEL	chr1	110228505	110232825	DEL	Benign		GSTM1
chr1_110228505_110233236_DEL	chr1	110228505	110233236	DEL	Benign		GSTM1
chr1_110228505_110233735_DEL	chr1	110228505	110233735	DEL	Benign		GSTM1
chr1_110228505_110233735_DUP	chr1	110228505	110233735	DUP	Benign		GSTM1
chr1_110228505_110233815_DEL	chr1	110228505	110233815	DEL	Benign		GSTM1
chr1_110228505_110233865_DEL	chr1	110228505	110233865	DEL	Benign		GSTM1
chr1_110228505_110233985_DEL	chr1	110228505	110233985	DEL	Benign		GSTM1
chr1_110228505_110234185_DEL	chr1	110228505	110234185	DEL	Benign		GSTM1
chr1_110228505_110234655_DEL	chr1	110228505	110234655	DEL	Benign		GSTM1
chr1_110228505_110234855_DEL	chr1	110228505	110234855	DEL	Benign		GSTM1
chr1_110228505_110235155_DUP	chr1	110228505	110235155	DUP	Benign		GSTM1
chr1_110228505_110237465_DUP	chr1	110228505	110237465	DUP	Benign		GSTM1
chr1_110228505_110238946_DEL	chr1	110228505	110238946	DEL	Benign		GSTM1
chr1_110228505_110239016_DUP	chr1	110228505	110239016	DUP	Benign		GSTM1
chr1_110228505_110239206_DEL	chr1	110228505	110239206	DEL	Benign		GSTM1
chr1_110228505_110239206_DUP	chr1	110228505	110239206	DUP	Benign		GSTM1
chr1_110228505_110239506_DEL	chr1	110228505	110239506	DEL	Benign		GSTM1
chr1_110228505_110240556_DUP	chr1	110228505	110240556	DUP	Benign		GSTM1
chr1_110228505_110240976_DUP	chr1	110228505	110240976	DUP	Benign		GSTM1
chr1_110228505_110241216_DUP	chr1	110228505	110241216	DUP	Benign		GSTM1
chr1_110228505_110241326_DEL	chr1	110228505	110241326	DEL	Benign		GSTM1
chr1_110228505_110241385_DEL	chr1	110228505	110241385	DEL	Benign		GSTM1
chr1_110228505_110241385_DUP	chr1	110228505	110241385	DUP	Benign		GSTM1
chr1_110228505_110243276_DEL	chr1	110228505	110243276	DEL	Benign		GSTM1
chr1_110228505_110243276_DUP	chr1	110228505	110243276	DUP	Benign		GSTM1
chr1_110228615_110230755_DEL	chr1	110228615	110230755	DEL	Benign		GSTM1
chr1_110228615_110231605_DEL	chr1	110228615	110231605	DEL	Benign		GSTM1
chr1_110228615_110233815_DEL	chr1	110228615	110233815	DEL	Benign		GSTM1
chr1_110228615_110233865_DEL	chr1	110228615	110233865	DEL	Benign		GSTM1
chr1_110228615_110241385_DEL	chr1	110228615	110241385	DEL	Benign		GSTM1
chr1_110228615_110243276_DEL	chr1	110228615	110243276	DEL	Benign		GSTM1
chr1_110228695_110230755_DEL	chr1	110228695	110230755	DEL	Benign		GSTM1
chr1_110229315_110231137_DEL	chr1	110229315	110231137	DEL	Benign		GSTM1
chr1_110229315_110232255_DEL	chr1	110229315	110232255	DEL	Benign		GSTM1
chr1_110229315_110232395_DEL	chr1	110229315	110232395	DEL	Benign		GSTM1
chr1_110229315_110233236_DEL	chr1	110229315	110233236	DEL	Benign		GSTM1
chr1_110229315_110241385_DEL	chr1	110229315	110241385	DEL	Benign		GSTM1
chr1_110229315_110243276_DEL	chr1	110229315	110243276	DEL	Benign		GSTM1
chr1_110229436_110232996_DEL	chr1	110229436	110232996	DEL	Benign		GSTM1
chr1_110229436_110241385_DEL	chr1	110229436	110241385	DEL	Benign		GSTM1
chr1_110229436_110243276_DEL	chr1	110229436	110243276	DEL	Benign		GSTM1
chr1_110229816_110231605_DEL	chr1	110229816	110231605	DEL	Benign		GSTM1
chr1_110229816_110241385_DEL	chr1	110229816	110241385	DEL	Benign		GSTM1
chr1_110229816_110243276_DEL	chr1	110229816	110243276	DEL	Benign		GSTM1
chr1_110230105_110231975_DEL	chr1	110230105	110231975	DEL	Benign		GSTM1
chr1_110230105_110232395_DEL	chr1	110230105	110232395	DEL	Benign		GSTM1
chr1_110230105_110232566_DEL	chr1	110230105	110232566	DEL	Benign		GSTM1
chr1_110230105_110232825_DEL	chr1	110230105	110232825	DEL	Benign		GSTM1
chr1_110230105_110233815_DEL	chr1	110230105	110233815	DEL	Benign		GSTM1
chr1_110230105_110234655_DEL	chr1	110230105	110234655	DEL	Benign		GSTM1
chr1_110230105_110239206_DEL	chr1	110230105	110239206	DEL	Benign		GSTM1
chr1_110230105_110239506_DEL	chr1	110230105	110239506	DEL	Benign		GSTM1
chr1_110230105_110241385_DEL	chr1	110230105	110241385	DEL	Benign		GSTM1
chr1_110230105_110243276_DEL	chr1	110230105	110243276	DEL	Benign		GSTM1
chr1_110230206_110231605_DEL	chr1	110230206	110231605	DEL	Benign		GSTM1
chr1_110230206_110232395_DEL	chr1	110230206	110232395	DEL	Benign		GSTM1
chr1_110230206_110232566_DEL	chr1	110230206	110232566	DEL	Benign		GSTM1
chr1_110230206_110232825_DEL	chr1	110230206	110232825	DEL	Benign		GSTM1
chr1_110230206_110233815_DEL	chr1	110230206	110233815	DEL	Benign		GSTM1
chr1_110230206_110233865_DEL	chr1	110230206	110233865	DEL	Benign		GSTM1
chr1_110230206_110234255_DEL	chr1	110230206	110234255	DEL	Benign		GSTM1
chr1_110230206_110239016_DEL	chr1	110230206	110239016	DEL	Benign		GSTM1
chr1_110230206_110241385_DEL	chr1	110230206	110241385	DEL	Benign		GSTM1
chr1_110230206_110243276_DEL	chr1	110230206	110243276	DEL	Benign		GSTM1
chr1_110230755_110233236_DEL	chr1	110230755	110233236	DEL	Benign		GSTM1
chr1_110230755_110237356_DEL	chr1	110230755	110237356	DEL	Benign		GSTM1
chr1_110230755_110237706_DUP	chr1	110230755	110237706	DUP	Benign		GSTM1
chr1_110231036_110232566_DEL	chr1	110231036	110232566	DEL	Benign		GSTM1
chr1_110231036_110232752_DEL	chr1	110231036	110232752	DEL	Benign		GSTM1
chr1_110231036_110233236_DEL	chr1	110231036	110233236	DEL	Benign		GSTM1
chr1_110231036_110233815_DEL	chr1	110231036	110233815	DEL	Benign		GSTM1
chr1_110231036_110235155_DEL	chr1	110231036	110235155	DEL	Benign		GSTM1
chr1_110231036_110237356_DEL	chr1	110231036	110237356	DEL	Benign		GSTM1
chr1_110231036_110237546_DEL	chr1	110231036	110237546	DEL	Benign		GSTM1
chr1_110231555_110232566_DEL	chr1	110231555	110232566	DEL	Benign		GSTM1
chr1_110231555_110233815_DEL	chr1	110231555	110233815	DEL	Benign		GSTM1
chr1_110231555_110233865_DEL	chr1	110231555	110233865	DEL	Benign		GSTM1
chr1_110231555_110234185_DEL	chr1	110231555	110234185	DEL	Benign		GSTM1
chr1_110231555_110239206_DEL	chr1	110231555	110239206	DEL	Benign		GSTM1
chr1_110231555_110241385_DEL	chr1	110231555	110241385	DEL	Benign		GSTM1
chr1_110231555_110243276_DEL	chr1	110231555	110243276	DEL	Benign		GSTM1
chr1_110231605_110233815_DEL	chr1	110231605	110233815	DEL	Benign		GSTM1
chr1_110231605_110241385_DEL	chr1	110231605	110241385	DEL	Benign		GSTM1
chr1_110231896_110232996_DEL	chr1	110231896	110232996	DEL	Benign		GSTM1
chr1_110231896_110233236_DEL	chr1	110231896	110233236	DEL	Benign		GSTM1
chr1_110231896_110233325_DEL	chr1	110231896	110233325	DEL	Benign		GSTM1
chr1_110232136_110233236_DEL	chr1	110232136	110233236	DEL	Benign		GSTM1
chr1_110232255_110243276_DEL	chr1	110232255	110243276	DEL	Benign		GSTM1
chr1_110232335_110234376_DEL	chr1	110232335	110234376	DEL	Benign		GSTM1
chr1_110232735_110237356_DEL	chr1	110232735	110237356	DEL	Benign		GSTM1
chr1_110232825_110239865_DUP	chr1	110232825	110239865	DUP	Benign		GSTM1
chr1_110232996_110235155_DEL	chr1	110232996	110235155	DEL	Benign		GSTM1
chr1_110232996_110240146_DUP	chr1	110232996	110240146	DUP	Benign		GSTM1
chr1_110233325_110234655_DEL	chr1	110233325	110234655	DEL	Benign		GSTM1
chr1_110233325_110239206_DEL	chr1	110233325	110239206	DEL	Benign		GSTM1
chr1_110233325_110239426_DEL	chr1	110233325	110239426	DEL	Benign		GSTM1
chr1_110233325_110241385_DEL	chr1	110233325	110241385	DEL	Benign		GSTM1
chr1_110233325_110243276_DEL	chr1	110233325	110243276	DEL	Benign		GSTM1
chr1_110233425_110234655_DEL	chr1	110233425	110234655	DEL	Benign		GSTM1
chr1_110233565_110234855_DEL	chr1	110233565	110234855	DEL	Benign		GSTM1
chr1_110233565_110237546_DEL	chr1	110233565	110237546	DEL	Benign		GSTM1
chr1_110233645_110241385_DEL	chr1	110233645	110241385	DEL	Benign		GSTM1
chr1_110233865_110235155_DEL	chr1	110233865	110235155	DEL	Benign		GSTM1
chr1_110233865_110235155_DUP	chr1	110233865	110235155	DUP	Benign		GSTM1
chr1_110233865_110237356_DEL	chr1	110233865	110237356	DEL	Benign		GSTM1
chr1_110233865_110237465_DEL	chr1	110233865	110237465	DEL	Benign		GSTM1
chr1_110233865_110237546_DEL	chr1	110233865	110237546	DEL	Benign		GSTM1
chr1_110233865_110237706_DEL	chr1	110233865	110237706	DEL	Benign		GSTM1
chr1_110233915_110235155_DEL	chr1	110233915	110235155	DEL	Benign		GSTM1
chr1_110233915_110237356_DEL	chr1	110233915	110237356	DEL	Benign		GSTM1
chr1_110233915_110237465_DEL	chr1	110233915	110237465	DEL	Benign		GSTM1
chr1_110233915_110237546_DEL	chr1	110233915	110237546	DEL	Benign		GSTM1
chr1_110234125_110235155_DEL	chr1	110234125	110235155	DEL	Benign		GSTM1
chr1_110234255_110237706_DEL	chr1	110234255	110237706	DEL	Benign		GSTM1
chr1_110234255_110237816_DEL	chr1	110234255	110237816	DEL	Benign		GSTM1
chr1_110234465_110238386_DEL	chr1	110234465	110238386	DEL	Benign		GSTM1
chr1_110234465_110241385_DEL	chr1	110234465	110241385	DEL	Benign		GSTM1
chr1_110234655_110237816_DUP	chr1	110234655	110237816	DUP	Benign		GSTM1
chr1_110237356_110239086_DEL	chr1	110237356	110239086	DEL	Benign
chr1_110237356_110239206_DEL	chr1	110237356	110239206	DEL	Benign
chr1_110237356_110239656_DUP	chr1	110237356	110239656	DUP	Benign
chr1_110237356_110239865_DUP	chr1	110237356	110239865	DUP	Benign
chr1_110237356_110241385_DEL	chr1	110237356	110241385	DEL	Benign
chr1_110237356_110243276_DEL	chr1	110237356	110243276	DEL	Benign
chr1_110237465_110241326_DEL	chr1	110237465	110241326	DEL	Benign
chr1_110237465_110241385_DEL	chr1	110237465	110241385	DEL	Benign
chr1_110237465_110243276_DEL	chr1	110237465	110243276	DEL	Benign
chr1_110237546_110239506_DEL	chr1	110237546	110239506	DEL	Benign
chr1_110237546_110240146_DEL	chr1	110237546	110240146	DEL	Benign
chr1_110237546_110241385_DEL	chr1	110237546	110241385	DEL	Benign
chr1_110237546_110243276_DEL	chr1	110237546	110243276	DEL	Benign
chr1_110237706_110239506_DEL	chr1	110237706	110239506	DEL	Benign
chr1_110237706_110241385_DEL	chr1	110237706	110241385	DEL	Benign
chr1_110237706_110243276_DEL	chr1	110237706	110243276	DEL	Benign
chr1_110237816_110239206_DEL	chr1	110237816	110239206	DEL	Benign
chr1_110237816_110239506_DEL	chr1	110237816	110239506	DEL	Benign
chr1_110237816_110241385_DEL	chr1	110237816	110241385	DEL	Benign
chr1_110237876_110241385_DEL	chr1	110237876	110241385	DEL	Benign
chr1_110237876_110243276_DEL	chr1	110237876	110243276	DEL	Benign
chr1_110238386_110239865_DUP	chr1	110238386	110239865	DUP	Benign
chr1_110238946_110239806_DEL	chr1	110238946	110239806	DEL	Benign
chr1_110239016_110239865_DEL	chr1	110239016	110239865	DEL	Benign
chr1_110239016_110240146_DEL	chr1	110239016	110240146	DEL	Benign
chr1_110239086_110240146_DUP	chr1	110239086	110240146	DUP	Benign
chr1_110239656_110241385_DEL	chr1	110239656	110241385	DEL	Benign
chr1_110239806_110241385_DEL	chr1	110239806	110241385	DEL	Benign
chr1_110239806_110243276_DEL	chr1	110239806	110243276	DEL	Benign
chr1_110239865_110241385_DEL	chr1	110239865	110241385	DEL	Benign
chr1_110239865_110243276_DEL	chr1	110239865	110243276	DEL	Benign
chr1_110240046_110241385_DEL	chr1	110240046	110241385	DEL	Benign
chr1_110240046_110243276_DEL	chr1	110240046	110243276	DEL	Benign
chr1_110240146_110243276_DEL	chr1	110240146	110243276	DEL	Benign
chr1_110245765_110252406_DEL	chr1	110245765	110252406	DEL	Benign
chr1_110245765_110254520_DEL	chr1	110245765	110254520	DEL	Benign
chr1_110250676_110252406_DEL	chr1	110250676	110252406	DEL	Benign
chr1_110250676_110253911_DEL	chr1	110250676	110253911	DEL	Benign
chr1_110251996_110252465_DEL	chr1	110251996	110252465	DEL	Benign
chr1_110251996_110253065_DEL	chr1	110251996	110253065	DEL	Benign
chr1_110251996_110253241_DEL	chr1	110251996	110253241	DEL	Benign
chr1_110251996_110253911_DEL	chr1	110251996	110253911	DEL	Benign
chr1_110251996_110254520_DEL	chr1	110251996	110254520	DEL	Benign
chr1_110252055_110253065_DEL	chr1	110252055	110253065	DEL	Benign
chr1_110252055_110253911_DEL	chr1	110252055	110253911	DEL	Benign
chr1_110252406_110253911_DEL	chr1	110252406	110253911	DEL	Benign
chr1_119940918_120150949_DUP	chr1	119940918	120150949	DUP	Uncertain significance		HSD3B2, HSD3B1
chr1_121184898_121349358_DUP	chr1	121184898	121349358	DUP	Benign
chr1_121226629_121349358_DUP	chr1	121226629	121349358	DUP	Benign
chr1_1220136_1270132_DEL	chr1	1220136	1270132	DEL	Uncertain significance		SCNN1D, ACAP3, PUSL1, INTS11, CPTP, TAS1R3
chr1_1220136_1277833_DEL	chr1	1220136	1277833	DEL	Uncertain significance		SCNN1D, ACAP3, PUSL1, INTS11, CPTP, TAS1R3, DVL1
chr1_1222958_1270132_DEL	chr1	1222958	1270132	DEL	Uncertain significance		SCNN1D, ACAP3, PUSL1, INTS11, CPTP, TAS1R3
chr1_12391953_12871828_DUP	chr1	12391953	12871828	DUP	Uncertain significance		VPS13D, DHRS3, AADACL4, AADACL3, C1orf158, PRAMEF12, PRAMEF1
chr1_12414859_12921386_DUP	chr1	12414859	12921386	DUP	Uncertain significance		VPS13D, DHRS3, AADACL4, AADACL3, C1orf158, PRAMEF12, PRAMEF1, PRAMEF11, HNRNPCL3, HNRNPCL1, PRAMEF2
chr1_1247494_1270132_DEL	chr1	1247494	1270132	DEL	Uncertain significance		INTS11, CPTP, TAS1R3
chr1_1263085_1277833_DEL	chr1	1263085	1277833	DEL	Uncertain significance		CPTP, TAS1R3, DVL1
chr1_1267291_1277833_DEL	chr1	1267291	1277833	DEL	Uncertain significance		TAS1R3, DVL1
chr1_12865657_12921386_DEL	chr1	12865657	12921386	DEL	Benign		PRAMEF11, HNRNPCL3, HNRNPCL1, PRAMEF2
chr1_149036931_149164981_DEL	chr1	149036931	149164981	DEL	Benign
chr1_149036931_149215403_DEL	chr1	149036931	149215403	DEL	Benign
chr1_149036931_149259379_DUP	chr1	149036931	149259379	DUP	Benign
chr1_149044448_149143879_DEL	chr1	149044448	149143879	DEL	Benign
chr1_149044448_149215403_DEL	chr1	149044448	149215403	DEL	Benign
chr1_149058932_149215403_DEL	chr1	149058932	149215403	DEL	Benign
chr1_149121750_149215403_DEL	chr1	149121750	149215403	DEL	Benign
chr1_150517945_150543030_DEL	chr1	150517945	150543030	DEL	Uncertain significance		ADAMTSL4
chr1_156084712_156084888_DUP	chr1	156084712	156084888	DUP	Uncertain significance		LMNA
chr1_156084712_156084975_DEL	chr1	156084712	156084975	DEL	Uncertain significance	LMNA	LMNA
chr1_156084712_156085066_DEL	chr1	156084712	156085066	DEL	Uncertain significance	LMNA	LMNA
chr1_156084712_156100739_DEL	chr1	156084712	156100739	DEL	Uncertain significance	LMNA	LMNA
chr1_156084756_156084901_DEL	chr1	156084756	156084901	DEL	Uncertain significance	LMNA	LMNA
chr1_156084756_156100739_DEL	chr1	156084756	156100739	DEL	Uncertain significance	LMNA	LMNA
chr1_156084820_156084975_DEL	chr1	156084820	156084975	DEL	Uncertain significance	LMNA	LMNA
chr1_156084820_156100739_DEL	chr1	156084820	156100739	DEL	Uncertain significance	LMNA	LMNA
chr1_156100478_156100739_DEL	chr1	156100478	156100739	DEL	Uncertain significance	LMNA	LMNA
chr1_156108298_156108404_DEL	chr1	156108298	156108404	DEL	Uncertain significance	LMNA	LMNA
chr1_156108298_156108492_DEL	chr1	156108298	156108492	DEL	Uncertain significance	LMNA	LMNA
chr1_156108298_156108511_DEL	chr1	156108298	156108511	DEL	Uncertain significance	LMNA	LMNA
chr1_156108298_156122140_DEL	chr1	156108298	156122140	DEL	Uncertain significance	LMNA	LMNA
chr1_156108298_156124453_DEL	chr1	156108298	156124453	DEL	Uncertain significance	LMNA	LMNA, SEMA4A
chr1_161500105_161574821_DEL	chr1	161500105	161574821	DEL	Benign		FCGR3A, FCGR2C
chr1_16371075_16382989_DUP	chr1	16371075	16382989	DUP	Benign		CLCNKB
chr1_17211616_17265416_DEL	chr1	17211616	17265416	DEL	Benign		CROCC
chr1_17211616_17276223_DUP	chr1	17211616	17276223	DUP	Uncertain significance		CROCC
chr1_17361781_17371377_DEL	chr1	17361781	17371377	DEL	Likely pathogenic	SDHB	SDHB
chr1_17361781_17371377_DUP	chr1	17361781	17371377	DUP	Uncertain significance		SDHB
chr1_17371253_17371377_DEL	chr1	17371253	17371377	DEL	Likely pathogenic	SDHB	SDHB
chr1_17371253_17371377_DUP	chr1	17371253	17371377	DUP	Uncertain significance		SDHB
chr1_175443583_175656019_DUP	chr1	175443583	175656019	DUP	Uncertain significance		TNR
chr1_175493901_175656019_DUP	chr1	175493901	175656019	DUP	Uncertain significance		TNR
chr1_176409041_176445702_DEL	chr1	176409041	176445702	DEL	Uncertain significance		PAPPA2
chr1_17773159_17834742_DUP	chr1	17773159	17834742	DUP	Uncertain significance
chr1_188085833_188145787_DEL	chr1	188085833	188145787	DEL	Uncertain significance
chr1_188716518_188788268_DEL	chr1	188716518	188788268	DEL	Uncertain significance
chr1_191604694_191658606_DEL	chr1	191604694	191658606	DEL	Uncertain significance
chr1_195832109_195868725_DEL	chr1	195832109	195868725	DEL	Uncertain significance
chr1_196821486_196886770_DEL	chr1	196821486	196886770	DEL	Benign		CFHR4
chr1_197056096_197062385_DEL	chr1	197056096	197062385	DEL	Uncertain significance		ASPM
chr1_197093234_197098326_DEL	chr1	197093234	197098326	DEL	Uncertain significance		ASPM
chr1_20008880_20307444_DUP	chr1	20008880	20307444	DUP	Uncertain significance		TMCO4, RNF186, OTUD3, PLA2G2E, PLA2G2A
chr1_203695836_203751798_DUP	chr1	203695836	203751798	DUP	Uncertain significance		ATP2B4, LAX1
chr1_207525370_207546631_DEL	chr1	207525370	207546631	DEL	Uncertain significance		CD55
chr1_2110848_2161003_DUP	chr1	2110848	2161003	DUP	Uncertain significance		PRKCZ, FAAP20, SKI
chr1_2139916_2161003_DEL	chr1	2139916	2161003	DEL	Uncertain significance		SKI
chr1_217073449_217103658_DEL	chr1	217073449	217103658	DEL	Uncertain significance
chr1_22486397_22502885_DUP	chr1	22486397	22502885	DUP	Uncertain significance
chr1_225870230_225903098_DEL	chr1	225870230	225903098	DEL	Uncertain significance
chr1_228525008_228546914_DEL	chr1	228525008	228546914	DEL	Uncertain significance		OBSCN
chr1_231713043_231807294_DUP	chr1	231713043	231807294	DUP	Uncertain significance		DISC1
chr1_235360291_235460820_DEL	chr1	235360291	235460820	DEL	Uncertain significance		ARID4B
chr1_237879819_237947089_DUP	chr1	237879819	237947089	DUP	Uncertain significance		RYR2
chr1_237956612_238230121_DUP	chr1	237956612	238230121	DUP	Uncertain significance		RYR2, ZP4
chr1_240136510_240158598_DUP	chr1	240136510	240158598	DUP	Uncertain significance
chr1_241669302_241680617_DEL	chr1	241669302	241680617	DEL	Likely pathogenic	FH	FH
chr1_2435738_2460564_DEL	chr1	2435738	2460564	DEL	Uncertain significance		PLCH2, PANK4, HES5
chr1_248440362_248517348_DEL	chr1	248440362	248517348	DEL	Uncertain significance		OR2T12, OR2M7, OR14C36
chr1_248629558_248907749_DUP	chr1	248629558	248907749	DUP	Uncertain significance		OR2T3, OR2T5, OR2G6, OR2T29, OR2T34, OR2T10, OR2T11, OR2T35, OR2T27, OR14I1, LYPD8
chr1_248797984_248907749_DUP	chr1	248797984	248907749	DUP	Uncertain significance		OR2T35, OR2T27, OR14I1, LYPD8
chr1_248831636_248907749_DUP	chr1	248831636	248907749	DUP	Uncertain significance		OR14I1, LYPD8
chr1_248842342_248907749_DUP	chr1	248842342	248907749	DUP	Uncertain significance		OR14I1, LYPD8
chr1_248845356_248907749_DUP	chr1	248845356	248907749	DUP	Uncertain significance		OR14I1, LYPD8
chr1_25021037_25083108_DEL	chr1	25021037	25083108	DEL	Uncertain significance		CLIC4
chr1_25599085_25633145_DEL	chr1	25599085	25633145	DEL	Benign		RHD
chr1_25604951_25633145_DEL	chr1	25604951	25633145	DEL	Benign		RHD
chr1_25604951_25655563_DEL	chr1	25604951	25655563	DEL	Benign		RHD
chr1_25604951_25674785_DEL	chr1	25604951	25674785	DEL	Benign		RHD, TMEM50A
chr1_25604951_25688276_DEL	chr1	25604951	25688276	DEL	Uncertain significance		RHD, TMEM50A
chr1_25608401_25629950_DEL	chr1	25608401	25629950	DEL	Benign		RHD
chr1_25608401_25631774_DEL	chr1	25608401	25631774	DEL	Benign		RHD
chr1_25608401_25633145_DEL	chr1	25608401	25633145	DEL	Benign		RHD
chr1_25608401_25655563_DEL	chr1	25608401	25655563	DEL	Benign		RHD
chr1_25608401_25683118_DEL	chr1	25608401	25683118	DEL	Benign		RHD, TMEM50A
chr1_26401808_26452570_DEL	chr1	26401808	26452570	DEL	Uncertain significance		PDIK1L
chr1_2704698_2781267_DUP	chr1	2704698	2781267	DUP	Uncertain significance		TTC34
chr1_2878541_2998022_DUP	chr1	2878541	2998022	DUP	Uncertain significance		ACTRT2, PRDM16
chr1_2886356_2970621_DUP	chr1	2886356	2970621	DUP	Uncertain significance		ACTRT2
chr1_2894910_2979184_DUP	chr1	2894910	2979184	DUP	Uncertain significance		ACTRT2
chr1_2917377_2970621_DUP	chr1	2917377	2970621	DUP	Uncertain significance		ACTRT2
chr1_2927624_2970621_DUP	chr1	2927624	2970621	DUP	Uncertain significance		ACTRT2
chr1_3072692_3127538_DUP	chr1	3072692	3127538	DUP	Uncertain significance		PRDM16
chr1_3083712_3120130_DUP	chr1	3083712	3120130	DUP	Uncertain significance		PRDM16
chr1_3116361_3168174_DUP	chr1	3116361	3168174	DUP	Uncertain significance		PRDM16
chr1_33155093_33215947_DUP	chr1	33155093	33215947	DUP	Uncertain significance		SYNC, KIAA1522
chr1_34809587_34915394_DEL	chr1	34809587	34915394	DEL	Uncertain significance
chr1_40413098_40485620_DEL	chr1	40413098	40485620	DEL	Uncertain significance		MFSD2A
chr1_40420206_40462662_DEL	chr1	40420206	40462662	DEL	Uncertain significance		MFSD2A
chr1_45797094_45797507_DEL	chr1	45797094	45797507	DEL	Uncertain significance		MUTYH
chr1_45797134_45797224_DEL	chr1	45797134	45797224	DEL	Uncertain significance		MUTYH
chr1_45797134_45797230_DEL	chr1	45797134	45797230	DEL	Uncertain significance		MUTYH
chr1_45797134_45797372_DUP	chr1	45797134	45797372	DUP	Uncertain significance		MUTYH
chr1_45797134_45797418_DEL	chr1	45797134	45797418	DEL	Uncertain significance		MUTYH
chr1_45797134_45797507_DUP	chr1	45797134	45797507	DUP	Uncertain significance		MUTYH
chr1_45797157_45797418_DEL	chr1	45797157	45797418	DEL	Uncertain significance		MUTYH
chr1_45797201_45797507_DEL	chr1	45797201	45797507	DEL	Uncertain significance		MUTYH
chr1_47725980_47755421_DEL	chr1	47725980	47755421	DEL	Uncertain significance		STIL
chr1_49714474_49999649_DEL	chr1	49714474	49999649	DEL	Uncertain significance		AGBL4
chr1_49916358_49997486_DEL	chr1	49916358	49997486	DEL	Uncertain significance		AGBL4
chr1_49916358_49999649_DEL	chr1	49916358	49999649	DEL	Uncertain significance		AGBL4
chr1_61481275_61523170_DUP	chr1	61481275	61523170	DUP	Uncertain significance
chr1_63049551_63144920_DEL	chr1	63049551	63144920	DEL	Uncertain significance		DOCK7, ANGPTL3
chr1_71631779_71767431_DEL	chr1	71631779	71767431	DEL	Uncertain significance
chr1_83166637_83188076_DEL	chr1	83166637	83188076	DEL	Uncertain significance
chr1_866893_891277_DUP	chr1	866893	891277	DUP	Benign		SAMD11, NOC2L
chr1_9322376_9402403_DUP	chr1	9322376	9402403	DUP	Uncertain significance		H6PD, SPSB1
chr1_9331952_9394008_DUP	chr1	9331952	9394008	DUP	Uncertain significance		SPSB1
chr1_93670720_93736695_DEL	chr1	93670720	93736695	DEL	Uncertain significance		CCDC18
chr1_93918224_94006292_DEL	chr1	93918224	94006292	DEL	Uncertain significance		FNBP1L
chr1_974894_987253_DEL	chr1	974894	987253	DEL	Uncertain significance		AGRN
chr1_98201283_98211103_DEL	chr1	98201283	98211103	DEL	Uncertain significance		DPYD
chr2_1002104_1149564_DUP	chr2	1002104	1149564	DUP	Uncertain significance		SNTG2
chr2_101498174_102129588_DUP	chr2	101498174	102129588	DUP	Uncertain significance		NPAS2, RPL31, TBC1D8, CNOT11, RNF149, CREG2, RFX8
chr2_1097714_1168171_DUP	chr2	1097714	1168171	DUP	Uncertain significance		SNTG2
chr2_110852875_110983320_DEL	chr2	110852875	110983320	DEL	Uncertain significance		MALL, NPHP1, MTLN
chr2_11247351_11262066_DUP	chr2	11247351	11262066	DUP	Uncertain significance
chr2_121633571_121764473_DUP	chr2	121633571	121764473	DUP	Uncertain significance		GLI2
chr2_121710067_121764473_DUP	chr2	121710067	121764473	DUP	Uncertain significance		GLI2
chr2_123770718_123807207_DUP	chr2	123770718	123807207	DUP	Uncertain significance
chr2_130947000_131158755_DEL	chr2	130947000	131158755	DEL	Uncertain significance		MZT2B, TUBA3E, CCDC115, IMP4, PTPN18
chr2_13237854_13271263_DUP	chr2	13237854	13271263	DUP	Uncertain significance
chr2_14317807_14613256_DEL	chr2	14317807	14613256	DEL	Uncertain significance
chr2_165600839_165679777_DEL	chr2	165600839	165679777	DEL	Uncertain significance		COBLL1
chr2_166852511_166859263_DEL	chr2	166852511	166859263	DEL	Uncertain significance	SCN1A	SCN1A
chr2_166852511_166866353_DEL	chr2	166852511	166866353	DEL	Uncertain significance	SCN1A	SCN1A
chr2_166854547_166866353_DEL	chr2	166854547	166866353	DEL	Uncertain significance	SCN1A	SCN1A
chr2_166854547_166866353_DUP	chr2	166854547	166866353	DUP	Uncertain significance		SCN1A
chr2_166854664_166866353_DEL	chr2	166854664	166866353	DEL	Uncertain significance	SCN1A	SCN1A
chr2_166856229_166866353_DEL	chr2	166856229	166866353	DEL	Uncertain significance	SCN1A	SCN1A
chr2_166858980_166866353_DEL	chr2	166858980	166866353	DEL	Uncertain significance	SCN1A	SCN1A
chr2_166859211_166866353_DEL	chr2	166859211	166866353	DEL	Likely pathogenic	SCN1A	SCN1A
chr2_166905375_166908367_DEL	chr2	166905375	166908367	DEL	Likely pathogenic	SCN1A	SCN1A
chr2_174977976_175031590_DEL	chr2	174977976	175031590	DEL	Uncertain significance		OLA1
chr2_178284107_178352462_DEL	chr2	178284107	178352462	DEL	Uncertain significance	AGPS	AGPS
chr2_188363575_188432670_DEL	chr2	188363575	188432670	DEL	Uncertain significance		TFPI
chr2_188447756_188530578_DEL	chr2	188447756	188530578	DEL	Uncertain significance
chr2_189850463_189854176_DEL	chr2	189850463	189854176	DEL	Likely pathogenic	COL3A1	COL3A1
chr2_189850463_189855775_DEL	chr2	189850463	189855775	DEL	Uncertain significance	COL3A1	COL3A1
chr2_189850463_189856956_DEL	chr2	189850463	189856956	DEL	Likely pathogenic	COL3A1	COL3A1
chr2_189850463_189857649_DEL	chr2	189850463	189857649	DEL	Uncertain significance	COL3A1	COL3A1
chr2_189850463_189858186_DEL	chr2	189850463	189858186	DEL	Likely pathogenic	COL3A1	COL3A1
chr2_189850463_189861227_DEL	chr2	189850463	189861227	DEL	Likely pathogenic	COL3A1	COL3A1
chr2_189850463_189863446_DEL	chr2	189850463	189863446	DEL	Likely pathogenic	COL3A1	COL3A1
chr2_189850463_189870189_DEL	chr2	189850463	189870189	DEL	Likely pathogenic	COL3A1	COL3A1
chr2_189851815_189857649_DEL	chr2	189851815	189857649	DEL	Uncertain significance	COL3A1	COL3A1
chr2_189852817_189852866_DEL	chr2	189852817	189852866	DEL	Likely pathogenic	COL3A1	COL3A1
chr2_189852817_189854176_DEL	chr2	189852817	189854176	DEL	Likely pathogenic	COL3A1	COL3A1
chr2_189852817_189855166_DUP	chr2	189852817	189855166	DUP	Uncertain significance		COL3A1
chr2_189852817_189855775_DEL	chr2	189852817	189855775	DEL	Likely pathogenic	COL3A1	COL3A1
chr2_189852817_189856441_DEL	chr2	189852817	189856441	DEL	Uncertain significance	COL3A1	COL3A1
chr2_189852817_189856450_DEL	chr2	189852817	189856450	DEL	Likely pathogenic	COL3A1	COL3A1
chr2_189852817_189857649_DEL	chr2	189852817	189857649	DEL	Likely pathogenic	COL3A1	COL3A1
chr2_189852817_189858186_DEL	chr2	189852817	189858186	DEL	Likely pathogenic	COL3A1	COL3A1
chr2_189852817_189861205_DEL	chr2	189852817	189861205	DEL	Likely pathogenic	COL3A1	COL3A1
chr2_189852817_189861227_DEL	chr2	189852817	189861227	DEL	Likely pathogenic	COL3A1	COL3A1
chr2_189852817_189863446_DEL	chr2	189852817	189863446	DEL	Likely pathogenic	COL3A1	COL3A1
chr2_189852817_189870189_DEL	chr2	189852817	189870189	DEL	Likely pathogenic	COL3A1	COL3A1
chr2_189852861_189856450_DUP	chr2	189852861	189856450	DUP	Uncertain significance		COL3A1
chr2_189853017_189854176_DUP	chr2	189853017	189854176	DUP	Uncertain significance		COL3A1
chr2_189853316_189853374_DEL	chr2	189853316	189853374	DEL	Likely pathogenic	COL3A1	COL3A1
chr2_189853316_189854176_DEL	chr2	189853316	189854176	DEL	Likely pathogenic	COL3A1	COL3A1
chr2_189853316_189854868_DEL	chr2	189853316	189854868	DEL	Likely pathogenic	COL3A1	COL3A1
chr2_189853316_189855775_DEL	chr2	189853316	189855775	DEL	Uncertain significance	COL3A1	COL3A1
chr2_189853316_189857649_DEL	chr2	189853316	189857649	DEL	Uncertain significance	COL3A1	COL3A1
chr2_189853316_189858186_DEL	chr2	189853316	189858186	DEL	Likely pathogenic	COL3A1	COL3A1
chr2_189853326_189856258_DEL	chr2	189853326	189856258	DEL	Likely pathogenic	COL3A1	COL3A1
chr2_189853334_189854168_DEL	chr2	189853334	189854168	DEL	Likely pathogenic	COL3A1	COL3A1
chr2_189853334_189854176_DEL	chr2	189853334	189854176	DEL	Likely pathogenic	COL3A1	COL3A1
chr2_189853334_189857649_DEL	chr2	189853334	189857649	DEL	Uncertain significance	COL3A1	COL3A1
chr2_189853334_189858186_DEL	chr2	189853334	189858186	DEL	Likely pathogenic	COL3A1	COL3A1
chr2_189853343_189854849_DEL	chr2	189853343	189854849	DEL	Uncertain significance	COL3A1	COL3A1
chr2_189853343_189860905_DEL	chr2	189853343	189860905	DEL	Likely pathogenic	COL3A1	COL3A1
chr2_189853353_189855775_DEL	chr2	189853353	189855775	DEL	Likely pathogenic	COL3A1	COL3A1
chr2_189854132_189861227_DEL	chr2	189854132	189861227	DEL	Likely pathogenic	COL3A1	COL3A1
chr2_189855730_189857649_DEL	chr2	189855730	189857649	DEL	Uncertain significance	COL3A1	COL3A1
chr2_189855730_189861227_DEL	chr2	189855730	189861227	DEL	Likely pathogenic	COL3A1	COL3A1
chr2_189859762_189861205_DEL	chr2	189859762	189861205	DEL	Likely pathogenic	COL3A1	COL3A1
chr2_189859762_189861227_DEL	chr2	189859762	189861227	DEL	Uncertain significance	COL3A1	COL3A1
chr2_189859782_189861227_DEL	chr2	189859782	189861227	DEL	Likely pathogenic	COL3A1	COL3A1
chr2_189859817_189861227_DEL	chr2	189859817	189861227	DEL	Likely pathogenic	COL3A1	COL3A1
chr2_189860419_189861152_DEL	chr2	189860419	189861152	DEL	Uncertain significance	COL3A1	COL3A1
chr2_189860419_189861205_DEL	chr2	189860419	189861205	DEL	Likely pathogenic	COL3A1	COL3A1
chr2_189860419_189861227_DEL	chr2	189860419	189861227	DEL	Likely pathogenic	COL3A1	COL3A1
chr2_189860458_189861152_DEL	chr2	189860458	189861152	DEL	Uncertain significance	COL3A1	COL3A1
chr2_189860458_189861227_DEL	chr2	189860458	189861227	DEL	Likely pathogenic	COL3A1	COL3A1
chr2_189862352_189863446_DEL	chr2	189862352	189863446	DEL	Uncertain significance	COL3A1	COL3A1
chr2_189862993_189863419_DEL	chr2	189862993	189863419	DEL	Uncertain significance	COL3A1	COL3A1
chr2_189862993_189863446_DEL	chr2	189862993	189863446	DEL	Likely pathogenic	COL3A1	COL3A1
chr2_189866123_189866281_DUP	chr2	189866123	189866281	DUP	Uncertain significance		COL3A1
chr2_189867717_189872326_DEL	chr2	189867717	189872326	DEL	Likely pathogenic	COL3A1	COL3A1
chr2_189868488_189869056_DUP	chr2	189868488	189869056	DUP	Uncertain significance		COL3A1
chr2_189868488_189869064_DEL	chr2	189868488	189869064	DEL	Likely pathogenic	COL3A1	COL3A1
chr2_189868488_189869091_DEL	chr2	189868488	189869091	DEL	Likely pathogenic	COL3A1	COL3A1
chr2_189868488_189870163_DEL	chr2	189868488	189870163	DEL	Likely pathogenic	COL3A1	COL3A1
chr2_189868488_189870167_DEL	chr2	189868488	189870167	DEL	Uncertain significance	COL3A1	COL3A1
chr2_189868488_189870189_DEL	chr2	189868488	189870189	DEL	Likely pathogenic	COL3A1	COL3A1
chr2_189868488_189871170_DEL	chr2	189868488	189871170	DEL	Likely pathogenic	COL3A1	COL3A1
chr2_189868735_189868992_DEL	chr2	189868735	189868992	DEL	Uncertain significance	COL3A1	COL3A1
chr2_189868735_189869091_DEL	chr2	189868735	189869091	DEL	Likely pathogenic	COL3A1	COL3A1
chr2_189868735_189870167_DEL	chr2	189868735	189870167	DEL	Likely pathogenic	COL3A1	COL3A1
chr2_189868735_189870189_DEL	chr2	189868735	189870189	DEL	Likely pathogenic	COL3A1	COL3A1
chr2_189868735_189870933_DEL	chr2	189868735	189870933	DEL	Likely pathogenic	COL3A1	COL3A1
chr2_189868772_189869064_DUP	chr2	189868772	189869064	DUP	Uncertain significance		COL3A1
chr2_189870077_189870189_DEL	chr2	189870077	189870189	DEL	Likely pathogenic	COL3A1	COL3A1
chr2_189929341_189994284_DEL	chr2	189929341	189994284	DEL	Uncertain significance		COL5A2
chr2_189940142_189994284_DEL	chr2	189940142	189994284	DEL	Uncertain significance		COL5A2
chr2_191501_216595_DUP	chr2	191501	216595	DUP	Uncertain significance
chr2_192865893_192952249_DEL	chr2	192865893	192952249	DEL	Uncertain significance		TMEFF2
chr2_193450519_193551058_DEL	chr2	193450519	193551058	DEL	Uncertain significance
chr2_193736_216595_DUP	chr2	193736	216595	DUP	Uncertain significance
chr2_195520368_195560398_DEL	chr2	195520368	195560398	DEL	Uncertain significance
chr2_197364415_197525487_DUP	chr2	197364415	197525487	DUP	Uncertain significance		HECW2, CCDC150
chr2_197396012_197510419_DUP	chr2	197396012	197510419	DUP	Uncertain significance		HECW2, CCDC150
chr2_20096936_20174240_DEL	chr2	20096936	20174240	DEL	Uncertain significance		TTC32, WDR35
chr2_20096936_20180482_DEL	chr2	20096936	20180482	DEL	Uncertain significance		TTC32, WDR35
chr2_20130154_20146919_DEL	chr2	20130154	20146919	DEL	Uncertain significance		WDR35
chr2_203750272_203835177_DEL	chr2	203750272	203835177	DEL	Uncertain significance		WDR12, CARF
chr2_203775475_203838961_DEL	chr2	203775475	203838961	DEL	Uncertain significance		WDR12, CARF
chr2_204111394_204165171_DEL	chr2	204111394	204165171	DEL	Uncertain significance		CYP20A1
chr2_205024829_205051570_DEL	chr2	205024829	205051570	DEL	Uncertain significance
chr2_209032698_209052303_DEL	chr2	209032698	209052303	DEL	Uncertain significance		C2orf80
chr2_209043109_209052303_DEL	chr2	209043109	209052303	DEL	Uncertain significance		C2orf80
chr2_212351521_212412968_DEL	chr2	212351521	212412968	DEL	Uncertain significance	ERBB4	ERBB4
chr2_215495605_215546304_DEL	chr2	215495605	215546304	DEL	Uncertain significance
chr2_228240175_228257995_DUP	chr2	228240175	228257995	DUP	Benign		TM4SF20
chr2_228241621_228257995_DUP	chr2	228241621	228257995	DUP	Benign		TM4SF20
chr2_228241621_228258199_DUP	chr2	228241621	228258199	DUP	Benign		TM4SF20
chr2_228243028_228255474_DUP	chr2	228243028	228255474	DUP	Benign		TM4SF20
chr2_228243028_228257359_DUP	chr2	228243028	228257359	DUP	Benign		TM4SF20
chr2_228243028_228257995_DUP	chr2	228243028	228257995	DUP	Benign		TM4SF20
chr2_228243028_228258199_DUP	chr2	228243028	228258199	DUP	Benign		TM4SF20
chr2_228243908_228255474_DUP	chr2	228243908	228255474	DUP	Benign		TM4SF20
chr2_228243908_228257995_DUP	chr2	228243908	228257995	DUP	Benign		TM4SF20
chr2_228243908_228258199_DUP	chr2	228243908	228258199	DUP	Benign		TM4SF20
chr2_228244335_228256423_DUP	chr2	228244335	228256423	DUP	Benign
chr2_228244335_228257995_DUP	chr2	228244335	228257995	DUP	Benign
chr2_228244335_228258199_DUP	chr2	228244335	228258199	DUP	Benign
chr2_228244397_228257995_DUP	chr2	228244397	228257995	DUP	Benign
chr2_228244397_228258199_DUP	chr2	228244397	228258199	DUP	Benign
chr2_228249706_228257995_DUP	chr2	228249706	228257995	DUP	Benign
chr2_228249706_228258199_DUP	chr2	228249706	228258199	DUP	Benign
chr2_230367672_230538960_DUP	chr2	230367672	230538960	DUP	Uncertain significance		DNER
chr2_233193002_233290980_DEL	chr2	233193002	233290980	DEL	Uncertain significance		DIS3L2, ALPP, ALPG
chr2_233237442_233315499_DUP	chr2	233237442	233315499	DUP	Uncertain significance		ALPP, ALPG
chr2_233809243_233858636_DUP	chr2	233809243	233858636	DUP	Uncertain significance		NGEF
chr2_233926201_233953421_DUP	chr2	233926201	233953421	DUP	Uncertain significance		INPP5D
chr2_234109999_234184417_DUP	chr2	234109999	234184417	DUP	Uncertain significance		INPP5D, ATG16L1
chr2_234264848_234332196_DUP	chr2	234264848	234332196	DUP	Uncertain significance		DGKD
chr2_234527398_234529716_DEL	chr2	234527398	234529716	DEL	Uncertain significance		UGT1A8
chr2_234527398_234530160_DEL	chr2	234527398	234530160	DEL	Uncertain significance		UGT1A8
chr2_234527398_234531610_DEL	chr2	234527398	234531610	DEL	Uncertain significance		UGT1A8
chr2_234527498_234529716_DEL	chr2	234527498	234529716	DEL	Uncertain significance		UGT1A8
chr2_234527498_234531610_DEL	chr2	234527498	234531610	DEL	Uncertain significance		UGT1A8
chr2_234529143_234530160_DEL	chr2	234529143	234530160	DEL	Uncertain significance		UGT1A8
chr2_234546157_234548661_DEL	chr2	234546157	234548661	DEL	Uncertain significance		UGT1A8, UGT1A10
chr2_234547090_234548661_DEL	chr2	234547090	234548661	DEL	Uncertain significance		UGT1A8, UGT1A10
chr2_234547661_234548474_DEL	chr2	234547661	234548474	DEL	Uncertain significance		UGT1A8, UGT1A10
chr2_234556742_234560229_DEL	chr2	234556742	234560229	DEL	Uncertain significance		UGT1A8, UGT1A10
chr2_234559615_234561392_DEL	chr2	234559615	234561392	DEL	Uncertain significance		UGT1A8, UGT1A10
chr2_234566418_234568157_DEL	chr2	234566418	234568157	DEL	Uncertain significance		UGT1A8, UGT1A10
chr2_234580249_234586814_DEL	chr2	234580249	234586814	DEL	Uncertain significance		UGT1A8, UGT1A10, UGT1A9
chr2_234591708_234594387_DEL	chr2	234591708	234594387	DEL	Uncertain significance		UGT1A8, UGT1A10, UGT1A9, UGT1A7
chr2_234591708_234594504_DEL	chr2	234591708	234594504	DEL	Uncertain significance		UGT1A8, UGT1A10, UGT1A9, UGT1A7
chr2_234603126_234606787_DEL	chr2	234603126	234606787	DEL	Uncertain significance		UGT1A8, UGT1A10, UGT1A9, UGT1A7, UGT1A6
chr2_234604069_234611967_DEL	chr2	234604069	234611967	DEL	Uncertain significance		UGT1A8, UGT1A10, UGT1A9, UGT1A7, UGT1A6
chr2_234608319_234611523_DEL	chr2	234608319	234611523	DEL	Uncertain significance		UGT1A8, UGT1A10, UGT1A9, UGT1A7, UGT1A6
chr2_234608319_234612659_DEL	chr2	234608319	234612659	DEL	Uncertain significance		UGT1A8, UGT1A10, UGT1A9, UGT1A7, UGT1A6
chr2_234609282_234613064_DEL	chr2	234609282	234613064	DEL	Uncertain significance		UGT1A8, UGT1A10, UGT1A9, UGT1A7, UGT1A6
chr2_234609282_234613196_DEL	chr2	234609282	234613196	DEL	Uncertain significance		UGT1A8, UGT1A10, UGT1A9, UGT1A7, UGT1A6
chr2_241816973_241834470_DEL	chr2	241816973	241834470	DEL	Uncertain significance		AGXT, MAB21L4
chr2_242695306_242834708_DUP	chr2	242695306	242834708	DUP	Uncertain significance		D2HGDH, GAL3ST2, NEU4, PDCD1, RTP5
chr2_242839021_243007368_DEL	chr2	242839021	243007368	DEL	Benign
chr2_242853893_242993137_DEL	chr2	242853893	242993137	DEL	Benign
chr2_242853893_242996589_DEL	chr2	242853893	242996589	DEL	Benign
chr2_242853893_243007368_DEL	chr2	242853893	243007368	DEL	Benign
chr2_242878225_242993137_DEL	chr2	242878225	242993137	DEL	Benign
chr2_242878225_243007368_DEL	chr2	242878225	243007368	DEL	Benign
chr2_242917439_242993137_DEL	chr2	242917439	242993137	DEL	Benign
chr2_242917439_243007368_DEL	chr2	242917439	243007368	DEL	Benign
chr2_242922735_242943905_DEL	chr2	242922735	242943905	DEL	Benign
chr2_242922735_242979674_DEL	chr2	242922735	242979674	DEL	Benign
chr2_242922735_242993137_DEL	chr2	242922735	242993137	DEL	Benign
chr2_242923648_242943905_DEL	chr2	242923648	242943905	DEL	Benign
chr2_242925684_242979674_DEL	chr2	242925684	242979674	DEL	Benign
chr2_242925684_242993137_DEL	chr2	242925684	242993137	DEL	Benign
chr2_242925684_243007368_DEL	chr2	242925684	243007368	DEL	Benign
chr2_242926381_242993137_DEL	chr2	242926381	242993137	DEL	Benign
chr2_242930562_242993137_DEL	chr2	242930562	242993137	DEL	Benign
chr2_242930562_243007368_DEL	chr2	242930562	243007368	DEL	Benign
chr2_242955191_243007368_DEL	chr2	242955191	243007368	DEL	Benign
chr2_242955191_243007368_DUP	chr2	242955191	243007368	DUP	Benign
chr2_32277654_32353548_DEL	chr2	32277654	32353548	DEL	Likely pathogenic	SPAST	SPAST
chr2_32301631_32353548_DEL	chr2	32301631	32353548	DEL	Likely pathogenic	SPAST	SPAST
chr2_32301631_32370065_DEL	chr2	32301631	32370065	DEL	Likely pathogenic	SPAST	SPAST
chr2_32344688_32370065_DEL	chr2	32344688	32370065	DEL	Likely pathogenic	SPAST	SPAST
chr2_34837783_34923268_DEL	chr2	34837783	34923268	DEL	Uncertain significance
chr2_35821710_36089232_DEL	chr2	35821710	36089232	DEL	Uncertain significance
chr2_38301574_38304079_DEL	chr2	38301574	38304079	DEL	Uncertain significance		CYP1B1
chr2_39216404_39248804_DEL	chr2	39216404	39248804	DEL	Uncertain significance	SOS1	SOS1
chr2_39216404_39285935_DEL	chr2	39216404	39285935	DEL	Uncertain significance	SOS1	SOS1
chr2_39216404_39307844_DEL	chr2	39216404	39307844	DEL	Uncertain significance	SOS1	SOS1
chr2_39232701_39307844_DEL	chr2	39232701	39307844	DEL	Uncertain significance	SOS1	SOS1
chr2_39250139_39278400_DEL	chr2	39250139	39278400	DEL	Uncertain significance	SOS1	SOS1
chr2_39251221_39284003_DEL	chr2	39251221	39284003	DEL	Uncertain significance	SOS1	SOS1
chr2_39251221_39285935_DEL	chr2	39251221	39285935	DEL	Uncertain significance	SOS1	SOS1
chr2_39251221_39307844_DEL	chr2	39251221	39307844	DEL	Uncertain significance	SOS1	SOS1
chr2_44538876_44606936_DEL	chr2	44538876	44606936	DEL	Uncertain significance		SLC3A1, PREPL, CAMKMT
chr2_46812338_46891964_DEL	chr2	46812338	46891964	DEL	Uncertain significance		PIGF, CRIPT
chr2_47630152_47630496_DUP	chr2	47630152	47630496	DUP	Uncertain significance		MSH2
chr2_47630471_47630513_DEL	chr2	47630471	47630513	DEL	Likely pathogenic	MSH2	MSH2
chr2_47630494_47635695_DEL	chr2	47630494	47635695	DEL	Likely pathogenic	MSH2	MSH2
chr2_47630511_47635695_DEL	chr2	47630511	47635695	DEL	Likely pathogenic	MSH2	MSH2
chr2_47630511_47637265_DEL	chr2	47630511	47637265	DEL	Likely pathogenic	MSH2	MSH2
chr2_47635578_47635695_DEL	chr2	47635578	47635695	DEL	Likely pathogenic	MSH2	MSH2
chr2_47635629_47635695_DEL	chr2	47635629	47635695	DEL	Likely pathogenic	MSH2	MSH2
chr2_47639550_47639592_DEL	chr2	47639550	47639592	DEL	Likely pathogenic	MSH2	MSH2
chr2_47639550_47639598_DEL	chr2	47639550	47639598	DEL	Likely pathogenic	MSH2	MSH2
chr2_47639550_47639609_DEL	chr2	47639550	47639609	DEL	Uncertain significance	MSH2	MSH2
chr2_47639550_47639701_DEL	chr2	47639550	47639701	DEL	Uncertain significance	MSH2	MSH2
chr2_47639550_47641494_DEL	chr2	47639550	47641494	DEL	Uncertain significance	MSH2	MSH2
chr2_47639582_47639598_DEL	chr2	47639582	47639598	DEL	Likely pathogenic	MSH2	MSH2
chr2_47639582_47639609_DEL	chr2	47639582	47639609	DEL	Uncertain significance	MSH2	MSH2
chr2_47643274_47643569_DEL	chr2	47643274	47643569	DEL	Likely pathogenic	MSH2	MSH2
chr2_47643457_47643569_DEL	chr2	47643457	47643569	DEL	Uncertain significance	MSH2	MSH2
chr2_47643481_47643569_DEL	chr2	47643481	47643569	DEL	Uncertain significance	MSH2	MSH2
chr2_47658224_47672797_DEL	chr2	47658224	47672797	DEL	Likely pathogenic	MSH2	MSH2
chr2_47672361_47672702_DEL	chr2	47672361	47672702	DEL	Likely pathogenic	MSH2	MSH2
chr2_47672361_47672713_DEL	chr2	47672361	47672713	DEL	Uncertain significance	MSH2	MSH2
chr2_47672361_47672726_DEL	chr2	47672361	47672726	DEL	Likely pathogenic	MSH2	MSH2
chr2_47672361_47672730_DEL	chr2	47672361	47672730	DEL	Likely pathogenic	MSH2	MSH2
chr2_47672361_47672797_DEL	chr2	47672361	47672797	DEL	Likely pathogenic	MSH2	MSH2
chr2_47672361_47690191_DEL	chr2	47672361	47690191	DEL	Uncertain significance	MSH2	MSH2
chr2_47672361_47690295_DEL	chr2	47672361	47690295	DEL	Uncertain significance	MSH2	MSH2
chr2_47672361_47693948_DEL	chr2	47672361	47693948	DEL	Likely pathogenic	MSH2	MSH2
chr2_47672361_47698203_DEL	chr2	47672361	47698203	DEL	Uncertain significance	MSH2	MSH2
chr2_47672679_47672730_DEL	chr2	47672679	47672730	DEL	Likely pathogenic	MSH2	MSH2
chr2_47689920_47690264_DUP	chr2	47689920	47690264	DUP	Uncertain significance		MSH2
chr2_47689920_47693879_DEL	chr2	47689920	47693879	DEL	Uncertain significance	MSH2	MSH2
chr2_47689920_47693948_DEL	chr2	47689920	47693948	DEL	Likely pathogenic	MSH2	MSH2
chr2_47693756_47693948_DEL	chr2	47693756	47693948	DEL	Likely pathogenic	MSH2	MSH2
chr2_47693824_47693948_DEL	chr2	47693824	47693948	DEL	Uncertain significance	MSH2	MSH2
chr2_47698102_47698203_DEL	chr2	47698102	47698203	DEL	Likely pathogenic	MSH2	MSH2
chr2_47707833_47708015_DEL	chr2	47707833	47708015	DEL	Likely pathogenic	MSH2	MSH2
chr2_47708003_47710541_DEL	chr2	47708003	47710541	DEL	Likely pathogenic	MSH2	MSH2
chr2_47709913_47710541_DEL	chr2	47709913	47710541	DEL	Uncertain significance	MSH2	MSH2
chr2_48033651_48033998_DEL	chr2	48033651	48033998	DEL	Likely pathogenic	MSH6	MSH6
chr2_48033666_48033998_DEL	chr2	48033666	48033998	DEL	Likely pathogenic	MSH6	MSH6
chr2_48033700_48033998_DEL	chr2	48033700	48033998	DEL	Likely pathogenic	MSH6	MSH6
chr2_48033727_48033998_DEL	chr2	48033727	48033998	DEL	Likely pathogenic	MSH6	MSH6
chr2_48033748_48033919_DEL	chr2	48033748	48033919	DEL	Likely pathogenic	MSH6	MSH6
chr2_48033748_48033998_DEL	chr2	48033748	48033998	DEL	Likely pathogenic	MSH6	MSH6
chr2_48033767_48033998_DUP	chr2	48033767	48033998	DUP	Uncertain significance		MSH6
chr2_48033772_48033998_DEL	chr2	48033772	48033998	DEL	Likely pathogenic	MSH6	MSH6
chr2_49665536_49740348_DEL	chr2	49665536	49740348	DEL	Uncertain significance
chr2_50243006_50275078_DEL	chr2	50243006	50275078	DEL	Uncertain significance	NRXN1	NRXN1
chr2_50889615_50952363_DEL	chr2	50889615	50952363	DEL	Uncertain significance	NRXN1	NRXN1
chr2_51059252_51104156_DEL	chr2	51059252	51104156	DEL	Uncertain significance	NRXN1	NRXN1
chr2_55791602_55846146_DEL	chr2	55791602	55846146	DEL	Uncertain significance		PPP4R3B
chr2_57402202_57446412_DUP	chr2	57402202	57446412	DUP	Benign
chr2_69987384_70039775_DEL	chr2	69987384	70039775	DEL	Uncertain significance		ANXA4
chr2_69987384_70046070_DEL	chr2	69987384	70046070	DEL	Uncertain significance		ANXA4
chr2_69990290_70096862_DEL	chr2	69990290	70096862	DEL	Uncertain significance		ANXA4, GMCL1
chr2_70009035_70103301_DEL	chr2	70009035	70103301	DEL	Uncertain significance		ANXA4, GMCL1
chr2_70017022_70103301_DEL	chr2	70017022	70103301	DEL	Uncertain significance		ANXA4, GMCL1
chr2_71235936_71294179_DEL	chr2	71235936	71294179	DEL	Uncertain significance
chr2_81520354_81570613_DEL	chr2	81520354	81570613	DEL	Uncertain significance
chr2_84668561_84906915_DEL	chr2	84668561	84906915	DEL	Uncertain significance		SUCLG1, DNAH6
chr2_8709703_8779307_DUP	chr2	8709703	8779307	DUP	Uncertain significance
chr2_87305811_87768679_DUP	chr2	87305811	87768679	DUP	Benign
chr2_87479689_87974847_DUP	chr2	87479689	87974847	DUP	Benign
chr2_89890269_90241820_DUP	chr2	89890269	90241820	DUP	Uncertain significance
chr2_98461802_98789684_DUP	chr2	98461802	98789684	DUP	Uncertain significance		TMEM131, VWA3B
chr2_99841944_99921275_DUP	chr2	99841944	99921275	DUP	Uncertain significance		LYG2, LYG1
chr2_99847890_99909958_DUP	chr2	99847890	99909958	DUP	Uncertain significance		LYG2, LYG1
chr2_99847890_99921275_DUP	chr2	99847890	99921275	DUP	Uncertain significance		LYG2, LYG1
chr3_100355338_100441859_DUP	chr3	100355338	100441859	DUP	Benign		ADGRG7, TFG
chr3_10242051_10277866_DUP	chr3	10242051	10277866	DUP	Uncertain significance		IRAK2
chr3_104396611_104441071_DEL	chr3	104396611	104441071	DEL	Uncertain significance
chr3_1070750_1106163_DUP	chr3	1070750	1106163	DUP	Uncertain significance
chr3_10937056_11016534_DUP	chr3	10937056	11016534	DUP	Uncertain significance		SLC6A11
chr3_110841054_110877031_DEL	chr3	110841054	110877031	DEL	Uncertain significance		NECTIN3
chr3_111918051_112003491_DEL	chr3	111918051	112003491	DEL	Uncertain significance		SLC9C1
chr3_11886751_11920880_DUP	chr3	11886751	11920880	DUP	Uncertain significance		TAMM41
chr3_119560606_119658926_DEL	chr3	119560606	119658926	DEL	Uncertain significance	GSK3B	GSK3B
chr3_119588245_119658926_DEL	chr3	119588245	119658926	DEL	Uncertain significance	GSK3B	GSK3B
chr3_119594488_119663780_DEL	chr3	119594488	119663780	DEL	Uncertain significance	GSK3B	GSK3B
chr3_1223040_1273716_DEL	chr3	1223040	1273716	DEL	Uncertain significance		CNTN6
chr3_12289800_12334416_DUP	chr3	12289800	12334416	DUP	Uncertain significance		PPARG
chr3_123649992_123675239_DUP	chr3	123649992	123675239	DUP	Uncertain significance		CCDC14
chr3_12429468_12519202_DUP	chr3	12429468	12519202	DUP	Uncertain significance		PPARG
chr3_12662449_12859500_DUP	chr3	12662449	12859500	DUP	Uncertain significance		RAF1, TMEM40, CAND2
chr3_128110390_128159359_DEL	chr3	128110390	128159359	DEL	Uncertain significance		EEFSEC
chr3_128145752_128172844_DEL	chr3	128145752	128172844	DEL	Uncertain significance
chr3_128228394_128249068_DEL	chr3	128228394	128249068	DEL	Uncertain significance
chr3_131022406_131308284_DEL	chr3	131022406	131308284	DEL	Uncertain significance		NEK11, NUDT16, MRPL3, CPNE4
chr3_1345300_1781739_DUP	chr3	1345300	1781739	DUP	Uncertain significance		CNTN6
chr3_13833032_13875055_DUP	chr3	13833032	13875055	DUP	Uncertain significance		WNT7A
chr3_13919309_14048394_DUP	chr3	13919309	14048394	DUP	Uncertain significance		WNT7A
chr3_14219408_14283861_DUP	chr3	14219408	14283861	DUP	Uncertain significance		XPC, LSM3
chr3_14480205_14526031_DUP	chr3	14480205	14526031	DUP	Uncertain significance		SLC6A6
chr3_14581018_14678299_DUP	chr3	14581018	14678299	DUP	Uncertain significance		GRIP2
chr3_147680957_147686507_DEL	chr3	147680957	147686507	DEL	Uncertain significance
chr3_149338768_149434695_DUP	chr3	149338768	149434695	DUP	Uncertain significance		WWTR1
chr3_149360280_149434695_DUP	chr3	149360280	149434695	DUP	Uncertain significance		WWTR1
chr3_150568765_150635266_DEL	chr3	150568765	150635266	DEL	Uncertain significance		MINDY4B
chr3_15082196_15256268_DUP	chr3	15082196	15256268	DUP	Uncertain significance		NR2C2, MRPS25, RBSN, CAPN7
chr3_15373858_15609196_DUP	chr3	15373858	15609196	DUP	Uncertain significance		SH3BP5, METTL6, EAF1, COLQ, HACL1
chr3_15830057_16113962_DUP	chr3	15830057	16113962	DUP	Uncertain significance		ANKRD28
chr3_161868652_161949284_DUP	chr3	161868652	161949284	DUP	Uncertain significance
chr3_16196047_16243596_DUP	chr3	16196047	16243596	DUP	Uncertain significance		GALNT15
chr3_16363529_17929929_DUP	chr3	16363529	17929929	DUP	Uncertain significance		RFTN1, DAZL, PLCL2, TBC1D5
chr3_165041791_165079776_DEL	chr3	165041791	165079776	DEL	Uncertain significance
chr3_165487621_165516550_DUP	chr3	165487621	165516550	DUP	Uncertain significance		BCHE
chr3_166322883_166481461_DEL	chr3	166322883	166481461	DEL	Uncertain significance
chr3_17596349_17714667_DEL	chr3	17596349	17714667	DEL	Uncertain significance		TBC1D5
chr3_186387447_186416961_DEL	chr3	186387447	186416961	DEL	Uncertain significance		HRG
chr3_186387447_186420170_DEL	chr3	186387447	186420170	DEL	Uncertain significance		HRG
chr3_18953502_197344036_DUP	chr3	18953502	197344036	DUP	Likely pathogenic		NIT2, TOMM70, LNP1, TMEM45A, ADGRG7, TFG, ABI3BP, IMPG2, SENP7, TRMT10C, PCNP, ZBTB11, RPL24, CEP97, NXPE3, NFKBIZ, ZPLD1, ALCAM, CBLB, CCDC54, BBX, CD47, IFT57, HHLA2, MYH15, CIP2A, DZIP3, RETNLB, TRAT1, GUCA1C, MORC1, C3orf85, DPPA2, DPPA4, NECTIN3, CD96, ZBED2, PLCXD2, PHLDB2, ABHD10, TAGLN3, TMPRSS7, C3orf52, GCSAM, SLC9C1, CD200, BTLA, ATG3, SLC35A5, CCDC80, CD200R1L, CD200R1, GTPBP8, NEPRO,…
chr3_190275545_190310701_DEL	chr3	190275545	190310701	DEL	Uncertain significance		IL1RAP
chr3_190355651_190376464_DEL	chr3	190355651	190376464	DEL	Uncertain significance		IL1RAP
chr3_193349405_193387549_DEL	chr3	193349405	193387549	DEL	Uncertain significance	OPA1	OPA1
chr3_196788363_196947358_DEL	chr3	196788363	196947358	DEL	Uncertain significance	DLG1	DLG1
chr3_196803537_197022354_DEL	chr3	196803537	197022354	DEL	Uncertain significance	DLG1	DLG1
chr3_197744198_197835115_DUP	chr3	197744198	197835115	DUP	Uncertain significance		LMLN
chr3_197744198_197840413_DUP	chr3	197744198	197840413	DUP	Uncertain significance		LMLN
chr3_197744198_197871052_DUP	chr3	197744198	197871052	DUP	Uncertain significance		LMLN
chr3_197771001_197833758_DUP	chr3	197771001	197833758	DUP	Uncertain significance
chr3_2036955_4470601_DUP	chr3	2036955	4470601	DUP	Uncertain significance		CNTN4, IL5RA, TRNT1, CRBN, LRRN1, SETMAR, SUMF1
chr3_2206373_2476543_DEL	chr3	2206373	2476543	DEL	Uncertain significance		CNTN4
chr3_2534560_2578819_DEL	chr3	2534560	2578819	DEL	Uncertain significance		CNTN4
chr3_26044946_26160044_DEL	chr3	26044946	26160044	DEL	Uncertain significance
chr3_26044946_26175235_DEL	chr3	26044946	26175235	DEL	Uncertain significance
chr3_30732905_30735937_DEL	chr3	30732905	30735937	DEL	Uncertain significance		TGFBR2
chr3_37042443_37042449_DEL	chr3	37042443	37042449	DEL	Likely pathogenic	MLH1	MLH1
chr3_37042443_37042456_DEL	chr3	37042443	37042456	DEL	Likely pathogenic	MLH1	MLH1
chr3_37042443_37042470_DEL	chr3	37042443	37042470	DEL	Likely pathogenic	MLH1	MLH1
chr3_37042443_37042476_DEL	chr3	37042443	37042476	DEL	Likely pathogenic	MLH1	MLH1
chr3_37042443_37042480_DEL	chr3	37042443	37042480	DEL	Likely pathogenic	MLH1	MLH1
chr3_37042443_37042483_DUP	chr3	37042443	37042483	DUP	Uncertain significance		MLH1
chr3_37042443_37042488_DUP	chr3	37042443	37042488	DUP	Uncertain significance		MLH1
chr3_37042443_37042498_DEL	chr3	37042443	37042498	DEL	Likely pathogenic	MLH1	MLH1
chr3_37042443_37042549_DEL	chr3	37042443	37042549	DEL	Uncertain significance	MLH1	MLH1
chr3_37042443_37042757_DEL	chr3	37042443	37042757	DEL	Uncertain significance	MLH1	MLH1
chr3_37042443_37042757_DUP	chr3	37042443	37042757	DUP	Uncertain significance		MLH1
chr3_37055914_37055984_DEL	chr3	37055914	37055984	DEL	Likely pathogenic	MLH1	MLH1
chr3_37067123_37067160_DEL	chr3	37067123	37067160	DEL	Uncertain significance	MLH1	MLH1
chr3_37067123_37067178_DEL	chr3	37067123	37067178	DEL	Uncertain significance	MLH1	MLH1
chr3_37067345_37067468_DEL	chr3	37067345	37067468	DEL	Uncertain significance	MLH1	MLH1
chr3_37067423_37067470_DEL	chr3	37067423	37067470	DEL	Likely pathogenic	MLH1	MLH1
chr3_38603904_38603996_DUP	chr3	38603904	38603996	DUP	Uncertain significance		SCN5A
chr3_38616804_38622864_DUP	chr3	38616804	38622864	DUP	Uncertain significance		SCN5A
chr3_38620852_38622864_DUP	chr3	38620852	38622864	DUP	Uncertain significance		SCN5A
chr3_48608506_48612945_DEL	chr3	48608506	48612945	DEL	Uncertain significance		COL7A1
chr3_5093178_5158078_DUP	chr3	5093178	5158078	DUP	Uncertain significance
chr3_5353266_5444070_DUP	chr3	5353266	5444070	DUP	Uncertain significance
chr3_5695625_6009647_DUP	chr3	5695625	6009647	DUP	Uncertain significance
chr3_586487_704325_DUP	chr3	586487	704325	DUP	Uncertain significance
chr3_60084924_60250064_DEL	chr3	60084924	60250064	DEL	Uncertain significance		FHIT
chr3_60179487_60687198_DEL	chr3	60179487	60687198	DEL	Uncertain significance		FHIT
chr3_60536420_60771108_DEL	chr3	60536420	60771108	DEL	Uncertain significance		FHIT
chr3_61576487_61620466_DEL	chr3	61576487	61620466	DEL	Uncertain significance		PTPRG
chr3_6461696_7083869_DUP	chr3	6461696	7083869	DUP	Uncertain significance		GRM7
chr3_65982804_66102553_DEL	chr3	65982804	66102553	DEL	Uncertain significance	MAGI1	MAGI1
chr3_7433460_9972241_DUP	chr3	7433460	9972241	DUP	Uncertain significance		GRM7, LMCD1, SSUH2, CAV3, OXTR, RAD18, SRGAP3, THUMPD3, SETD5, LHFPL4, MTMR14, CPNE9, BRPF1, OGG1, CAMK1, TADA3, ARPC4-TTLL3, ARPC4, TTLL3, RPUSD3, CIDEC, JAGN1, IL17RE, IL17RC
chr3_75447252_75567432_DEL	chr3	75447252	75567432	DEL	Benign
chr3_75453294_75595380_DEL	chr3	75453294	75595380	DEL	Benign
chr3_75458314_75567432_DEL	chr3	75458314	75567432	DEL	Benign
chr3_75458314_75595380_DEL	chr3	75458314	75595380	DEL	Benign
chr3_809806_998513_DUP	chr3	809806	998513	DUP	Uncertain significance
chr3_82747508_82822951_DEL	chr3	82747508	82822951	DEL	Uncertain significance
chr3_86995124_87048374_DEL	chr3	86995124	87048374	DEL	Uncertain significance		VGLL3
chr4_102340407_102427971_DEL	chr4	102340407	102427971	DEL	Uncertain significance
chr4_107133338_107158109_DUP	chr4	107133338	107158109	DUP	Uncertain significance		TBCK
chr4_107133338_107183260_DEL	chr4	107133338	107183260	DEL	Uncertain significance		TBCK
chr4_107143198_107183260_DEL	chr4	107143198	107183260	DEL	Uncertain significance		TBCK
chr4_111081706_111166999_DUP	chr4	111081706	111166999	DUP	Uncertain significance		ELOVL6
chr4_123635573_123665061_DEL	chr4	123635573	123665061	DEL	Uncertain significance		BBS12
chr4_123663163_123665061_DEL	chr4	123663163	123665061	DEL	Uncertain significance		BBS12
chr4_12757442_12904672_DEL	chr4	12757442	12904672	DEL	Uncertain significance
chr4_128843111_128861133_DEL	chr4	128843111	128861133	DEL	Uncertain significance		MFSD8
chr4_128851902_128861133_DEL	chr4	128851902	128861133	DEL	Uncertain significance		MFSD8
chr4_128851902_128863311_DEL	chr4	128851902	128863311	DEL	Uncertain significance		MFSD8
chr4_134702716_134786366_DEL	chr4	134702716	134786366	DEL	Uncertain significance
chr4_136889038_136955744_DEL	chr4	136889038	136955744	DEL	Uncertain significance
chr4_141214222_141283269_DEL	chr4	141214222	141283269	DEL	Uncertain significance		SCOC
chr4_143436592_143617790_DEL	chr4	143436592	143617790	DEL	Uncertain significance		INPP4B
chr4_144806558_144883774_DUP	chr4	144806558	144883774	DUP	Uncertain significance		GYPE
chr4_144905965_144937196_DUP	chr4	144905965	144937196	DUP	Uncertain significance		GYPB
chr4_144925824_145038131_DEL	chr4	144925824	145038131	DEL	Uncertain significance		GYPB, GYPA
chr4_144935846_145039053_DEL	chr4	144935846	145039053	DEL	Uncertain significance		GYPB, GYPA
chr4_151778354_151837787_DEL	chr4	151778354	151837787	DEL	Uncertain significance		LRBA
chr4_153730460_153839533_DEL	chr4	153730460	153839533	DEL	Uncertain significance		ARFIP1
chr4_159544076_159616703_DEL	chr4	159544076	159616703	DEL	Uncertain significance		RXFP1, C4orf46, ETFDH
chr4_159544076_159620245_DEL	chr4	159544076	159620245	DEL	Uncertain significance		RXFP1, C4orf46, ETFDH
chr4_159601634_159606337_DEL	chr4	159601634	159606337	DEL	Uncertain significance		ETFDH
chr4_159601634_159620245_DEL	chr4	159601634	159620245	DEL	Uncertain significance		ETFDH
chr4_16185525_16306902_DUP	chr4	16185525	16306902	DUP	Uncertain significance		TAPT1
chr4_161953637_162016383_DUP	chr4	161953637	162016383	DUP	Uncertain significance
chr4_163934608_164020174_DUP	chr4	163934608	164020174	DUP	Uncertain significance
chr4_164978424_165385743_DUP	chr4	164978424	165385743	DUP	Uncertain significance		MARCHF1, ANP32C
chr4_168818443_168991763_DEL	chr4	168818443	168991763	DEL	Uncertain significance
chr4_179802170_179989221_DEL	chr4	179802170	179989221	DEL	Uncertain significance
chr4_180303747_180402143_DEL	chr4	180303747	180402143	DEL	Uncertain significance
chr4_183746564_183762005_DUP	chr4	183746564	183762005	DUP	Uncertain significance
chr4_184774772_184826026_DUP	chr4	184774772	184826026	DUP	Uncertain significance
chr4_186972741_187137879_DUP	chr4	186972741	187137879	DUP	Uncertain significance		TLR3, FAM149A, CYP4V2
chr4_188933651_189504469_DUP	chr4	188933651	189504469	DUP	Uncertain significance		TRIML2, TRIML1
chr4_190224770_190543118_DUP	chr4	190224770	190543118	DUP	Uncertain significance
chr4_19171165_19227654_DEL	chr4	19171165	19227654	DEL	Uncertain significance
chr4_19287497_19375573_DEL	chr4	19287497	19375573	DEL	Uncertain significance
chr4_25557474_25577184_DUP	chr4	25557474	25577184	DUP	Uncertain significance
chr4_25557474_25578529_DUP	chr4	25557474	25578529	DUP	Uncertain significance
chr4_2797300_2822423_DEL	chr4	2797300	2822423	DEL	Uncertain significance		SH3BP2
chr4_28798860_28864729_DUP	chr4	28798860	28864729	DUP	Uncertain significance
chr4_28812609_28864729_DUP	chr4	28812609	28864729	DUP	Uncertain significance
chr4_28831639_28864729_DUP	chr4	28831639	28864729	DUP	Uncertain significance
chr4_33953256_34051940_DEL	chr4	33953256	34051940	DEL	Uncertain significance
chr4_3480257_3496611_DEL	chr4	3480257	3496611	DEL	Uncertain significance		DOK7
chr4_35375153_35410935_DEL	chr4	35375153	35410935	DEL	Uncertain significance
chr4_35873502_36060318_DUP	chr4	35873502	36060318	DUP	Uncertain significance
chr4_35894778_36060986_DUP	chr4	35894778	36060986	DUP	Uncertain significance
chr4_44941839_45001226_DUP	chr4	44941839	45001226	DUP	Uncertain significance
chr4_44967004_45001226_DUP	chr4	44967004	45001226	DUP	Uncertain significance
chr4_59491899_59660284_DEL	chr4	59491899	59660284	DEL	Uncertain significance
chr4_63029081_63172894_DEL	chr4	63029081	63172894	DEL	Uncertain significance
chr4_63037765_63172894_DEL	chr4	63037765	63172894	DEL	Uncertain significance
chr4_65950299_65996512_DEL	chr4	65950299	65996512	DEL	Uncertain significance
chr4_66583906_66628975_DUP	chr4	66583906	66628975	DUP	Uncertain significance
chr4_66597539_66628975_DUP	chr4	66597539	66628975	DUP	Uncertain significance
chr4_69366530_69434217_DUP	chr4	69366530	69434217	DUP	Benign		UGT2B17
chr4_69401172_69402941_DEL	chr4	69401172	69402941	DEL	Benign		UGT2B17
chr4_69401172_69403271_DEL	chr4	69401172	69403271	DEL	Benign		UGT2B17
chr4_69401172_69403751_DEL	chr4	69401172	69403751	DEL	Benign		UGT2B17
chr4_69401172_69403932_DEL	chr4	69401172	69403932	DEL	Benign		UGT2B17
chr4_69401172_69403991_DEL	chr4	69401172	69403991	DEL	Benign		UGT2B17
chr4_69401172_69404172_DEL	chr4	69401172	69404172	DEL	Benign		UGT2B17
chr4_69401172_69404231_DEL	chr4	69401172	69404231	DEL	Benign		UGT2B17
chr4_69401172_69404231_DUP	chr4	69401172	69404231	DUP	Benign		UGT2B17
chr4_69401172_69404472_DEL	chr4	69401172	69404472	DEL	Benign		UGT2B17
chr4_69401172_69404472_DUP	chr4	69401172	69404472	DUP	Benign		UGT2B17
chr4_69401172_69404531_DEL	chr4	69401172	69404531	DEL	Benign		UGT2B17
chr4_69401172_69405521_DUP	chr4	69401172	69405521	DUP	Benign		UGT2B17
chr4_69401172_69405882_DUP	chr4	69401172	69405882	DUP	Benign		UGT2B17
chr4_69401172_69405941_DEL	chr4	69401172	69405941	DEL	Benign		UGT2B17
chr4_69401172_69405941_DUP	chr4	69401172	69405941	DUP	Benign		UGT2B17
chr4_69401172_69407861_DUP	chr4	69401172	69407861	DUP	Benign		UGT2B17
chr4_69401172_69408613_DUP	chr4	69401172	69408613	DUP	Benign		UGT2B17
chr4_69401172_69412328_DUP	chr4	69401172	69412328	DUP	Benign		UGT2B17
chr4_69401172_69414451_DUP	chr4	69401172	69414451	DUP	Benign		UGT2B17
chr4_69401172_69414692_DUP	chr4	69401172	69414692	DUP	Benign		UGT2B17
chr4_69401172_69421921_DUP	chr4	69401172	69421921	DUP	Benign		UGT2B17
chr4_69401172_69422281_DUP	chr4	69401172	69422281	DUP	Benign		UGT2B17
chr4_69401172_69427081_DUP	chr4	69401172	69427081	DUP	Benign		UGT2B17
chr4_69401172_69428161_DUP	chr4	69401172	69428161	DUP	Benign		UGT2B17
chr4_69401172_69428761_DUP	chr4	69401172	69428761	DUP	Benign		UGT2B17
chr4_69401172_69430804_DUP	chr4	69401172	69430804	DUP	Benign		UGT2B17
chr4_69401172_69433471_DEL	chr4	69401172	69433471	DEL	Benign		UGT2B17
chr4_69401172_69434217_DEL	chr4	69401172	69434217	DEL	Benign		UGT2B17
chr4_69401172_69434217_DUP	chr4	69401172	69434217	DUP	Benign		UGT2B17
chr4_69401172_69435242_DUP	chr4	69401172	69435242	DUP	Benign		UGT2B17
chr4_69401172_69435301_DEL	chr4	69401172	69435301	DEL	Benign		UGT2B17
chr4_69401172_69435301_DUP	chr4	69401172	69435301	DUP	Benign		UGT2B17
chr4_69401172_69435811_DUP	chr4	69401172	69435811	DUP	Benign		UGT2B17
chr4_69401652_69404231_DEL	chr4	69401652	69404231	DEL	Benign		UGT2B17
chr4_69401711_69404231_DEL	chr4	69401711	69404231	DEL	Benign		UGT2B17
chr4_69402222_69403932_DEL	chr4	69402222	69403932	DEL	Benign		UGT2B17
chr4_69402222_69404231_DEL	chr4	69402222	69404231	DEL	Benign		UGT2B17
chr4_69402222_69405941_DUP	chr4	69402222	69405941	DUP	Benign		UGT2B17
chr4_69402222_69435811_DUP	chr4	69402222	69435811	DUP	Benign		UGT2B17
chr4_69402281_69403751_DEL	chr4	69402281	69403751	DEL	Benign		UGT2B17
chr4_69402281_69404231_DEL	chr4	69402281	69404231	DEL	Benign		UGT2B17
chr4_69402552_69403932_DEL	chr4	69402552	69403932	DEL	Benign		UGT2B17
chr4_69402552_69404172_DEL	chr4	69402552	69404172	DEL	Benign		UGT2B17
chr4_69402882_69404908_DEL	chr4	69402882	69404908	DEL	Benign		UGT2B17
chr4_69403212_69404631_DUP	chr4	69403212	69404631	DUP	Benign		UGT2B17
chr4_69403751_69435811_DUP	chr4	69403751	69435811	DUP	Benign		UGT2B17
chr4_69403991_69405282_DEL	chr4	69403991	69405282	DEL	Benign		UGT2B17
chr4_69404113_69405462_DEL	chr4	69404113	69405462	DEL	Benign		UGT2B17
chr4_69404231_69405521_DEL	chr4	69404231	69405521	DEL	Benign		UGT2B17
chr4_69404231_69411496_DEL	chr4	69404231	69411496	DEL	Benign		UGT2B17
chr4_69404472_69405521_DEL	chr4	69404472	69405521	DEL	Benign		UGT2B17
chr4_69404472_69409402_DEL	chr4	69404472	69409402	DEL	Benign		UGT2B17
chr4_69404472_69411496_DEL	chr4	69404472	69411496	DEL	Benign		UGT2B17
chr4_69404472_69412194_DEL	chr4	69404472	69412194	DEL	Benign		UGT2B17
chr4_69405282_69406271_DUP	chr4	69405282	69406271	DUP	Benign		UGT2B17
chr4_69405282_69406751_DEL	chr4	69405282	69406751	DEL	Benign		UGT2B17
chr4_69405282_69407861_DEL	chr4	69405282	69407861	DEL	Benign		UGT2B17
chr4_69405282_69407861_DUP	chr4	69405282	69407861	DUP	Benign		UGT2B17
chr4_69405282_69409402_DEL	chr4	69405282	69409402	DEL	Benign		UGT2B17
chr4_69405282_69411496_DEL	chr4	69405282	69411496	DEL	Benign		UGT2B17
chr4_69405282_69413486_DEL	chr4	69405282	69413486	DEL	Benign		UGT2B17
chr4_69405282_69415891_DEL	chr4	69405282	69415891	DEL	Benign		UGT2B17
chr4_69405282_69416282_DEL	chr4	69405282	69416282	DEL	Benign		UGT2B17
chr4_69405282_69417662_DEL	chr4	69405282	69417662	DEL	Benign		UGT2B17
chr4_69405282_69417872_DEL	chr4	69405282	69417872	DEL	Benign		UGT2B17
chr4_69405282_69422281_DEL	chr4	69405282	69422281	DEL	Benign		UGT2B17
chr4_69405282_69427081_DEL	chr4	69405282	69427081	DEL	Benign		UGT2B17
chr4_69405282_69427232_DEL	chr4	69405282	69427232	DEL	Benign		UGT2B17
chr4_69405282_69429332_DEL	chr4	69405282	69429332	DEL	Benign		UGT2B17
chr4_69405282_69430742_DEL	chr4	69405282	69430742	DEL	Benign		UGT2B17
chr4_69405282_69433471_DEL	chr4	69405282	69433471	DEL	Benign		UGT2B17
chr4_69405282_69435301_DEL	chr4	69405282	69435301	DEL	Benign		UGT2B17
chr4_69405282_69435811_DEL	chr4	69405282	69435811	DEL	Benign		UGT2B17
chr4_69405462_69406751_DEL	chr4	69405462	69406751	DEL	Benign		UGT2B17
chr4_69405462_69407861_DEL	chr4	69405462	69407861	DEL	Benign		UGT2B17
chr4_69405462_69413486_DEL	chr4	69405462	69413486	DEL	Benign		UGT2B17
chr4_69405462_69415562_DEL	chr4	69405462	69415562	DEL	Benign		UGT2B17
chr4_69405462_69416732_DEL	chr4	69405462	69416732	DEL	Benign		UGT2B17
chr4_69405462_69427291_DEL	chr4	69405462	69427291	DEL	Benign		UGT2B17
chr4_69405462_69430742_DEL	chr4	69405462	69430742	DEL	Benign		UGT2B17
chr4_69405462_69433412_DEL	chr4	69405462	69433412	DEL	Benign		UGT2B17
chr4_69405462_69433471_DEL	chr4	69405462	69433471	DEL	Benign		UGT2B17
chr4_69405882_69415891_DEL	chr4	69405882	69415891	DEL	Benign		UGT2B17
chr4_69405882_69417242_DEL	chr4	69405882	69417242	DEL	Benign		UGT2B17
chr4_69405882_69427232_DEL	chr4	69405882	69427232	DEL	Benign		UGT2B17
chr4_69405882_69429332_DEL	chr4	69405882	69429332	DEL	Benign		UGT2B17
chr4_69405882_69430742_DEL	chr4	69405882	69430742	DEL	Benign		UGT2B17
chr4_69405882_69433471_DEL	chr4	69405882	69433471	DEL	Benign		UGT2B17
chr4_69406212_69409246_DUP	chr4	69406212	69409246	DUP	Benign		UGT2B17
chr4_69406212_69409402_DEL	chr4	69406212	69409402	DEL	Benign		UGT2B17
chr4_69406212_69410227_DUP	chr4	69406212	69410227	DUP	Benign		UGT2B17
chr4_69406212_69411496_DEL	chr4	69406212	69411496	DEL	Benign		UGT2B17
chr4_69406212_69411496_DUP	chr4	69406212	69411496	DUP	Benign		UGT2B17
chr4_69406212_69414200_DEL	chr4	69406212	69414200	DEL	Benign		UGT2B17
chr4_69406212_69430742_DEL	chr4	69406212	69430742	DEL	Benign		UGT2B17
chr4_69406212_69432931_DEL	chr4	69406212	69432931	DEL	Benign		UGT2B17
chr4_69406571_69417242_DEL	chr4	69406571	69417242	DEL	Benign		UGT2B17
chr4_69406571_69418532_DEL	chr4	69406571	69418532	DEL	Benign		UGT2B17
chr4_69406571_69433471_DEL	chr4	69406571	69433471	DEL	Benign		UGT2B17
chr4_69407861_69409402_DEL	chr4	69407861	69409402	DEL	Benign		UGT2B17
chr4_69407861_69409792_DEL	chr4	69407861	69409792	DEL	Benign		UGT2B17
chr4_69407861_69411496_DEL	chr4	69407861	69411496	DEL	Benign		UGT2B17
chr4_69407861_69412194_DEL	chr4	69407861	69412194	DEL	Benign		UGT2B17
chr4_69407861_69412328_DEL	chr4	69407861	69412328	DEL	Benign		UGT2B17
chr4_69407861_69414200_DEL	chr4	69407861	69414200	DEL	Benign		UGT2B17
chr4_69407861_69416282_DEL	chr4	69407861	69416282	DEL	Benign		UGT2B17
chr4_69408191_69409402_DEL	chr4	69408191	69409402	DEL	Benign		UGT2B17
chr4_69408191_69411496_DEL	chr4	69408191	69411496	DEL	Benign		UGT2B17
chr4_69408191_69412194_DEL	chr4	69408191	69412194	DEL	Benign		UGT2B17
chr4_69408191_69413486_DEL	chr4	69408191	69413486	DEL	Benign		UGT2B17
chr4_69408191_69414200_DUP	chr4	69408191	69414200	DUP	Benign		UGT2B17
chr4_69408613_69412194_DEL	chr4	69408613	69412194	DEL	Benign		UGT2B17
chr4_69409092_69414200_DEL	chr4	69409092	69414200	DEL	Benign		UGT2B17
chr4_69409092_69414961_DEL	chr4	69409092	69414961	DEL	Benign		UGT2B17
chr4_69409092_69416282_DEL	chr4	69409092	69416282	DEL	Benign		UGT2B17
chr4_69409092_69416732_DEL	chr4	69409092	69416732	DEL	Benign		UGT2B17
chr4_69409092_69417242_DEL	chr4	69409092	69417242	DEL	Benign		UGT2B17
chr4_69409092_69418338_DEL	chr4	69409092	69418338	DEL	Benign		UGT2B17
chr4_69409092_69422281_DEL	chr4	69409092	69422281	DEL	Benign		UGT2B17
chr4_69409092_69429332_DEL	chr4	69409092	69429332	DEL	Benign		UGT2B17
chr4_69409092_69430742_DEL	chr4	69409092	69430742	DEL	Benign		UGT2B17
chr4_69409092_69433471_DEL	chr4	69409092	69433471	DEL	Benign		UGT2B17
chr4_69409092_69435811_DEL	chr4	69409092	69435811	DEL	Benign		UGT2B17
chr4_69409246_69412194_DEL	chr4	69409246	69412194	DEL	Benign		UGT2B17
chr4_69409246_69414451_DEL	chr4	69409246	69414451	DEL	Benign		UGT2B17
chr4_69409246_69416282_DEL	chr4	69409246	69416282	DEL	Benign		UGT2B17
chr4_69409246_69417242_DEL	chr4	69409246	69417242	DEL	Benign		UGT2B17
chr4_69409246_69433471_DEL	chr4	69409246	69433471	DEL	Benign		UGT2B17
chr4_69409402_69416732_DEL	chr4	69409402	69416732	DEL	Benign		UGT2B17
chr4_69409402_69422281_DEL	chr4	69409402	69422281	DEL	Benign		UGT2B17
chr4_69409402_69433471_DEL	chr4	69409402	69433471	DEL	Benign		UGT2B17
chr4_69409792_69413486_DEL	chr4	69409792	69413486	DEL	Benign		UGT2B17
chr4_69409792_69415891_DEL	chr4	69409792	69415891	DEL	Benign		UGT2B17
chr4_69409792_69416282_DEL	chr4	69409792	69416282	DEL	Benign		UGT2B17
chr4_69409792_69420511_DEL	chr4	69409792	69420511	DEL	Benign		UGT2B17
chr4_69409792_69422281_DEL	chr4	69409792	69422281	DEL	Benign		UGT2B17
chr4_69409792_69427232_DEL	chr4	69409792	69427232	DEL	Benign		UGT2B17
chr4_69409792_69430052_DEL	chr4	69409792	69430052	DEL	Benign		UGT2B17
chr4_69409792_69433412_DEL	chr4	69409792	69433412	DEL	Benign		UGT2B17
chr4_69409792_69433471_DEL	chr4	69409792	69433471	DEL	Benign		UGT2B17
chr4_69409792_69435301_DEL	chr4	69409792	69435301	DEL	Benign		UGT2B17
chr4_69409792_69435811_DUP	chr4	69409792	69435811	DUP	Benign		UGT2B17
chr4_69410227_69417482_DEL	chr4	69410227	69417482	DEL	Benign		UGT2B17
chr4_69410227_69433471_DEL	chr4	69410227	69433471	DEL	Benign		UGT2B17
chr4_69411437_69414200_DEL	chr4	69411437	69414200	DEL	Benign		UGT2B17
chr4_69411437_69417872_DUP	chr4	69411437	69417872	DUP	Benign		UGT2B17
chr4_69411437_69433412_DEL	chr4	69411437	69433412	DEL	Benign		UGT2B17
chr4_69411437_69435811_DUP	chr4	69411437	69435811	DUP	Benign		UGT2B17
chr4_69412135_69416791_DEL	chr4	69412135	69416791	DEL	Benign		UGT2B17
chr4_69412135_69417242_DEL	chr4	69412135	69417242	DEL	Benign		UGT2B17
chr4_69412135_69417872_DEL	chr4	69412135	69417872	DEL	Benign		UGT2B17
chr4_69412135_69417872_DUP	chr4	69412135	69417872	DUP	Benign		UGT2B17
chr4_69412135_69427232_DEL	chr4	69412135	69427232	DEL	Benign		UGT2B17
chr4_69412135_69427232_DUP	chr4	69412135	69427232	DUP	Benign		UGT2B17
chr4_69412135_69429332_DEL	chr4	69412135	69429332	DEL	Benign		UGT2B17
chr4_69412135_69430742_DEL	chr4	69412135	69430742	DEL	Benign		UGT2B17
chr4_69412135_69433471_DEL	chr4	69412135	69433471	DEL	Benign		UGT2B17
chr4_69412135_69434217_DUP	chr4	69412135	69434217	DUP	Benign		UGT2B17
chr4_69412135_69435301_DEL	chr4	69412135	69435301	DEL	Benign		UGT2B17
chr4_69412135_69435811_DUP	chr4	69412135	69435811	DUP	Benign		UGT2B17
chr4_69412269_69415891_DEL	chr4	69412269	69415891	DEL	Benign		UGT2B17
chr4_69412269_69417242_DEL	chr4	69412269	69417242	DEL	Benign		UGT2B17
chr4_69412269_69427081_DEL	chr4	69412269	69427081	DEL	Benign		UGT2B17
chr4_69412269_69433471_DEL	chr4	69412269	69433471	DEL	Benign		UGT2B17
chr4_69414097_69417482_DEL	chr4	69414097	69417482	DEL	Benign		UGT2B17
chr4_69414097_69433471_DEL	chr4	69414097	69433471	DEL	Benign		UGT2B17
chr4_69414392_69416282_DEL	chr4	69414392	69416282	DEL	Benign		UGT2B17
chr4_69414392_69416791_DEL	chr4	69414392	69416791	DEL	Benign		UGT2B17
chr4_69414392_69417242_DEL	chr4	69414392	69417242	DEL	Benign		UGT2B17
chr4_69414392_69417301_DEL	chr4	69414392	69417301	DEL	Benign		UGT2B17
chr4_69414392_69424592_DEL	chr4	69414392	69424592	DEL	Benign		UGT2B17
chr4_69414392_69427232_DEL	chr4	69414392	69427232	DEL	Benign		UGT2B17
chr4_69414392_69433471_DEL	chr4	69414392	69433471	DEL	Benign		UGT2B17
chr4_69414392_69434217_DEL	chr4	69414392	69434217	DEL	Benign		UGT2B17
chr4_69414392_69434217_DUP	chr4	69414392	69434217	DUP	Benign		UGT2B17
chr4_69414392_69435242_DUP	chr4	69414392	69435242	DUP	Benign		UGT2B17
chr4_69414392_69435301_DEL	chr4	69414392	69435301	DEL	Benign		UGT2B17
chr4_69414392_69435301_DUP	chr4	69414392	69435301	DUP	Benign		UGT2B17
chr4_69414392_69435811_DEL	chr4	69414392	69435811	DEL	Benign		UGT2B17
chr4_69414392_69435811_DUP	chr4	69414392	69435811	DUP	Benign		UGT2B17
chr4_69414451_69434217_DUP	chr4	69414451	69434217	DUP	Benign		UGT2B17
chr4_69414692_69417242_DEL	chr4	69414692	69417242	DEL	Benign		UGT2B17
chr4_69414692_69417301_DEL	chr4	69414692	69417301	DEL	Benign		UGT2B17
chr4_69414692_69417482_DEL	chr4	69414692	69417482	DEL	Benign		UGT2B17
chr4_69414692_69417606_DEL	chr4	69414692	69417606	DEL	Benign		UGT2B17
chr4_69414692_69421472_DEL	chr4	69414692	69421472	DEL	Benign		UGT2B17
chr4_69414692_69427291_DEL	chr4	69414692	69427291	DEL	Benign		UGT2B17
chr4_69414692_69429332_DEL	chr4	69414692	69429332	DEL	Benign		UGT2B17
chr4_69414692_69435301_DEL	chr4	69414692	69435301	DEL	Benign		UGT2B17
chr4_69414692_69512637_DEL	chr4	69414692	69512637	DEL	Benign		UGT2B17, UGT2B15
chr4_69414902_69417301_DEL	chr4	69414902	69417301	DEL	Benign		UGT2B17
chr4_69414902_69417482_DEL	chr4	69414902	69417482	DEL	Benign		UGT2B17
chr4_69414902_69417606_DEL	chr4	69414902	69417606	DEL	Benign		UGT2B17
chr4_69414902_69417872_DEL	chr4	69414902	69417872	DEL	Benign		UGT2B17
chr4_69414902_69419192_DUP	chr4	69414902	69419192	DUP	Benign		UGT2B17
chr4_69414902_69420181_DEL	chr4	69414902	69420181	DEL	Benign		UGT2B17
chr4_69414902_69422281_DEL	chr4	69414902	69422281	DEL	Benign		UGT2B17
chr4_69414902_69424592_DEL	chr4	69414902	69424592	DEL	Benign		UGT2B17
chr4_69414902_69425402_DEL	chr4	69414902	69425402	DEL	Benign		UGT2B17
chr4_69414902_69429332_DEL	chr4	69414902	69429332	DEL	Benign		UGT2B17
chr4_69414902_69430742_DEL	chr4	69414902	69430742	DEL	Benign		UGT2B17
chr4_69414902_69431551_DEL	chr4	69414902	69431551	DEL	Benign		UGT2B17
chr4_69414902_69433471_DEL	chr4	69414902	69433471	DEL	Benign		UGT2B17
chr4_69414902_69435811_DEL	chr4	69414902	69435811	DEL	Benign		UGT2B17
chr4_69414902_69512691_DEL	chr4	69414902	69512691	DEL	Benign		UGT2B17, UGT2B15
chr4_69414961_69433471_DEL	chr4	69414961	69433471	DEL	Benign		UGT2B17
chr4_69415562_69417662_DEL	chr4	69415562	69417662	DEL	Benign		UGT2B17
chr4_69415562_69417872_DEL	chr4	69415562	69417872	DEL	Benign		UGT2B17
chr4_69415562_69420511_DEL	chr4	69415562	69420511	DEL	Benign		UGT2B17
chr4_69415562_69429332_DEL	chr4	69415562	69429332	DEL	Benign		UGT2B17
chr4_69415832_69417662_DEL	chr4	69415832	69417662	DEL	Benign		UGT2B17
chr4_69416282_69418338_DEL	chr4	69416282	69418338	DEL	Benign		UGT2B17
chr4_69416282_69418532_DEL	chr4	69416282	69418532	DEL	Benign		UGT2B17
chr4_69416282_69419192_DEL	chr4	69416282	69419192	DEL	Benign		UGT2B17
chr4_69416282_69422145_DEL	chr4	69416282	69422145	DEL	Benign		UGT2B17
chr4_69416282_69427503_DEL	chr4	69416282	69427503	DEL	Benign		UGT2B17
chr4_69416282_69428761_DEL	chr4	69416282	69428761	DEL	Benign		UGT2B17
chr4_69416732_69419192_DEL	chr4	69416732	69419192	DEL	Benign		UGT2B17
chr4_69416732_69421052_DUP	chr4	69416732	69421052	DUP	Benign		UGT2B17
chr4_69416732_69434217_DUP	chr4	69416732	69434217	DUP	Benign		UGT2B17
chr4_69417242_69418532_DEL	chr4	69417242	69418532	DEL	Benign		UGT2B17
chr4_69417242_69418891_DEL	chr4	69417242	69418891	DEL	Benign		UGT2B17
chr4_69417301_69419192_DEL	chr4	69417301	69419192	DEL	Benign		UGT2B17
chr4_69417482_69418891_DUP	chr4	69417482	69418891	DUP	Benign		UGT2B17
chr4_69417482_69419192_DUP	chr4	69417482	69419192	DUP	Benign		UGT2B17
chr4_69417482_69421921_DUP	chr4	69417482	69421921	DUP	Benign		UGT2B17
chr4_69417482_69422281_DUP	chr4	69417482	69422281	DUP	Benign		UGT2B17
chr4_69417606_69419192_DEL	chr4	69417606	69419192	DEL	Benign		UGT2B17
chr4_69417662_69422281_DUP	chr4	69417662	69422281	DUP	Benign		UGT2B17
chr4_69417662_69427232_DEL	chr4	69417662	69427232	DEL	Benign		UGT2B17
chr4_69417872_69427291_DEL	chr4	69417872	69427291	DEL	Benign		UGT2B17
chr4_69417872_69429332_DEL	chr4	69417872	69429332	DEL	Benign		UGT2B17
chr4_69417872_69435301_DEL	chr4	69417872	69435301	DEL	Benign		UGT2B17
chr4_69418014_69422145_DUP	chr4	69418014	69422145	DUP	Benign		UGT2B17
chr4_69418338_69422281_DUP	chr4	69418338	69422281	DUP	Benign		UGT2B17
chr4_69418532_69421862_DUP	chr4	69418532	69421862	DUP	Benign		UGT2B17
chr4_69418532_69424592_DEL	chr4	69418532	69424592	DEL	Benign		UGT2B17
chr4_69418532_69427232_DEL	chr4	69418532	69427232	DEL	Benign		UGT2B17
chr4_69418532_69429332_DEL	chr4	69418532	69429332	DEL	Benign		UGT2B17
chr4_69418532_69433471_DEL	chr4	69418532	69433471	DEL	Benign		UGT2B17
chr4_69418832_69421862_DUP	chr4	69418832	69421862	DUP	Benign		UGT2B17
chr4_69418832_69424592_DEL	chr4	69418832	69424592	DEL	Benign		UGT2B17
chr4_69418832_69425402_DEL	chr4	69418832	69425402	DEL	Benign		UGT2B17
chr4_69418832_69427232_DEL	chr4	69418832	69427232	DEL	Benign		UGT2B17
chr4_69418832_69430742_DEL	chr4	69418832	69430742	DEL	Benign		UGT2B17
chr4_69418832_69433471_DEL	chr4	69418832	69433471	DEL	Benign		UGT2B17
chr4_69418891_69433471_DEL	chr4	69418891	69433471	DEL	Benign		UGT2B17
chr4_69419192_69422281_DEL	chr4	69419192	69422281	DEL	Benign		UGT2B17
chr4_69419192_69429500_DEL	chr4	69419192	69429500	DEL	Benign		UGT2B17
chr4_69419192_69434217_DEL	chr4	69419192	69434217	DEL	Benign		UGT2B17
chr4_69419192_69435811_DUP	chr4	69419192	69435811	DUP	Benign		UGT2B17
chr4_69420122_69422222_DEL	chr4	69420122	69422222	DEL	Benign		UGT2B17
chr4_69420122_69422281_DEL	chr4	69420122	69422281	DEL	Benign		UGT2B17
chr4_69420122_69424592_DEL	chr4	69420122	69424592	DEL	Benign		UGT2B17
chr4_69420122_69425402_DEL	chr4	69420122	69425402	DEL	Benign		UGT2B17
chr4_69420122_69427291_DEL	chr4	69420122	69427291	DEL	Benign		UGT2B17
chr4_69420122_69429332_DEL	chr4	69420122	69429332	DEL	Benign		UGT2B17
chr4_69420122_69433471_DEL	chr4	69420122	69433471	DEL	Benign		UGT2B17
chr4_69420122_69434217_DEL	chr4	69420122	69434217	DEL	Benign		UGT2B17
chr4_69420122_69435811_DEL	chr4	69420122	69435811	DEL	Benign		UGT2B17
chr4_69420122_69435811_DUP	chr4	69420122	69435811	DUP	Benign		UGT2B17
chr4_69420511_69425402_DUP	chr4	69420511	69425402	DUP	Benign		UGT2B17
chr4_69420511_69433471_DEL	chr4	69420511	69433471	DEL	Benign		UGT2B17
chr4_69421052_69428702_DEL	chr4	69421052	69428702	DEL	Benign		UGT2B17
chr4_69421052_69430742_DEL	chr4	69421052	69430742	DEL	Benign		UGT2B17
chr4_69421472_69433471_DEL	chr4	69421472	69433471	DEL	Benign		UGT2B17
chr4_69421472_69435811_DUP	chr4	69421472	69435811	DUP	Benign		UGT2B17
chr4_69421862_69429500_DEL	chr4	69421862	69429500	DEL	Benign		UGT2B17
chr4_69421921_69429332_DEL	chr4	69421921	69429332	DEL	Benign		UGT2B17
chr4_69421921_69431551_DEL	chr4	69421921	69431551	DEL	Benign		UGT2B17
chr4_69421921_69433471_DEL	chr4	69421921	69433471	DEL	Benign		UGT2B17
chr4_69422222_69431492_DEL	chr4	69422222	69431492	DEL	Benign		UGT2B17
chr4_69422222_69431551_DEL	chr4	69422222	69431551	DEL	Benign		UGT2B17
chr4_69422222_69433471_DEL	chr4	69422222	69433471	DEL	Benign		UGT2B17
chr4_69422281_69430742_DEL	chr4	69422281	69430742	DEL	Benign		UGT2B17
chr4_69422281_69431551_DEL	chr4	69422281	69431551	DEL	Benign		UGT2B17
chr4_69422281_69433471_DEL	chr4	69422281	69433471	DEL	Benign		UGT2B17
chr4_69425362_69428702_DEL	chr4	69425362	69428702	DEL	Benign		UGT2B17
chr4_69425362_69432872_DEL	chr4	69425362	69432872	DEL	Benign		UGT2B17
chr4_69427022_69429500_DEL	chr4	69427022	69429500	DEL	Benign		UGT2B17
chr4_69427022_69434217_DUP	chr4	69427022	69434217	DUP	Benign		UGT2B17
chr4_69428161_69431551_DEL	chr4	69428161	69431551	DEL	Benign		UGT2B17
chr4_69428161_69435811_DEL	chr4	69428161	69435811	DEL	Benign		UGT2B17
chr4_69428702_69431551_DEL	chr4	69428702	69431551	DEL	Benign		UGT2B17
chr4_69428702_69435811_DEL	chr4	69428702	69435811	DEL	Benign		UGT2B17
chr4_69428702_69512937_DEL	chr4	69428702	69512937	DEL	Benign		UGT2B17, UGT2B15
chr4_69428761_69431551_DEL	chr4	69428761	69431551	DEL	Benign		UGT2B17
chr4_69428761_69433471_DEL	chr4	69428761	69433471	DEL	Benign		UGT2B17
chr4_69428761_69434217_DEL	chr4	69428761	69434217	DEL	Benign		UGT2B17
chr4_69429332_69430742_DEL	chr4	69429332	69430742	DEL	Benign		UGT2B17
chr4_69429332_69433471_DEL	chr4	69429332	69433471	DEL	Benign		UGT2B17
chr4_69429332_69435301_DEL	chr4	69429332	69435301	DEL	Benign		UGT2B17
chr4_69429441_69432931_DEL	chr4	69429441	69432931	DEL	Benign		UGT2B17
chr4_69429441_69435811_DEL	chr4	69429441	69435811	DEL	Benign		UGT2B17
chr4_69430804_69435811_DEL	chr4	69430804	69435811	DEL	Benign		UGT2B17
chr4_69500664_69521279_DEL	chr4	69500664	69521279	DEL	Benign		UGT2B15
chr4_69512360_69520851_DEL	chr4	69512360	69520851	DEL	Benign		UGT2B15
chr4_69512360_69528116_DEL	chr4	69512360	69528116	DEL	Benign		UGT2B15
chr4_69684548_69718974_DEL	chr4	69684548	69718974	DEL	Uncertain significance		UGT2B10
chr4_69962078_69964859_DUP	chr4	69962078	69964859	DUP	Uncertain significance		UGT2B7
chr4_69963944_69965502_DUP	chr4	69963944	69965502	DUP	Uncertain significance		UGT2B7
chr4_70134614_70158177_DEL	chr4	70134614	70158177	DEL	Benign		UGT2B28
chr4_70134614_70160752_DEL	chr4	70134614	70160752	DEL	Benign		UGT2B28
chr4_70134614_70173876_DEL	chr4	70134614	70173876	DEL	Benign		UGT2B28
chr4_70134614_70200657_DEL	chr4	70134614	70200657	DEL	Benign		UGT2B28
chr4_70134614_70219930_DEL	chr4	70134614	70219930	DEL	Benign		UGT2B28
chr4_70138958_70158177_DEL	chr4	70138958	70158177	DEL	Benign		UGT2B28
chr4_70138958_70160752_DEL	chr4	70138958	70160752	DEL	Benign		UGT2B28
chr4_70138958_70173876_DEL	chr4	70138958	70173876	DEL	Benign		UGT2B28
chr4_70144295_70219930_DEL	chr4	70144295	70219930	DEL	Benign		UGT2B28
chr4_70151257_70160752_DEL	chr4	70151257	70160752	DEL	Benign		UGT2B28
chr4_70151257_70173876_DEL	chr4	70151257	70173876	DEL	Benign		UGT2B28
chr4_70151257_70219930_DEL	chr4	70151257	70219930	DEL	Benign		UGT2B28
chr4_70155461_70173876_DEL	chr4	70155461	70173876	DEL	Benign		UGT2B28
chr4_70155727_70173876_DEL	chr4	70155727	70173876	DEL	Benign		UGT2B28
chr4_70156247_70173876_DEL	chr4	70156247	70173876	DEL	Benign		UGT2B28
chr4_73759117_74058042_DUP	chr4	73759117	74058042	DUP	Uncertain significance		COX18, ANKRD17
chr4_84558656_84604639_DEL	chr4	84558656	84604639	DEL	Uncertain significance
chr4_84558656_84608014_DEL	chr4	84558656	84608014	DEL	Uncertain significance
chr4_87832108_87877989_DEL	chr4	87832108	87877989	DEL	Uncertain significance		AFF1
chr4_88030261_88208166_DUP	chr4	88030261	88208166	DUP	Uncertain significance		AFF1, KLHL8
chr4_89840403_89922845_DEL	chr4	89840403	89922845	DEL	Uncertain significance		FAM13A
chr4_89876109_89922845_DEL	chr4	89876109	89922845	DEL	Uncertain significance		FAM13A
chr4_89877725_89922845_DEL	chr4	89877725	89922845	DEL	Uncertain significance		FAM13A
chr4_9371116_9406183_DEL	chr4	9371116	9406183	DEL	Uncertain significance
chr4_9371116_9456977_DEL	chr4	9371116	9456977	DEL	Uncertain significance		DEFB131A
chr4_9371116_9482970_DUP	chr4	9371116	9482970	DUP	Benign		DEFB131A
chr4_9386267_9482970_DUP	chr4	9386267	9482970	DUP	Benign		DEFB131A
chr4_981024_985275_DUP	chr4	981024	985275	DUP	Uncertain significance		IDUA, SLC26A1
chr4_995544_998181_DEL	chr4	995544	998181	DEL	Uncertain significance		IDUA
chr4_995544_999445_DEL	chr4	995544	999445	DEL	Uncertain significance		IDUA
chr5_101003812_101095318_DUP	chr5	101003812	101095318	DUP	Uncertain significance
chr5_101012153_101095318_DUP	chr5	101012153	101095318	DUP	Uncertain significance
chr5_101012153_101114271_DUP	chr5	101012153	101114271	DUP	Uncertain significance
chr5_101017934_101095318_DUP	chr5	101017934	101095318	DUP	Uncertain significance
chr5_101570236_102221472_DUP	chr5	101570236	102221472	DUP	Uncertain significance		SLCO4C1, SLCO6A1, PAM
chr5_104086307_104125475_DEL	chr5	104086307	104125475	DEL	Uncertain significance
chr5_104193456_104226164_DEL	chr5	104193456	104226164	DEL	Uncertain significance
chr5_104206398_104254580_DEL	chr5	104206398	104254580	DEL	Uncertain significance
chr5_104212940_104306540_DEL	chr5	104212940	104306540	DEL	Uncertain significance
chr5_104272839_104568945_DEL	chr5	104272839	104568945	DEL	Uncertain significance
chr5_104292444_104353343_DEL	chr5	104292444	104353343	DEL	Uncertain significance
chr5_104382896_104527442_DEL	chr5	104382896	104527442	DEL	Uncertain significance
chr5_104435148_104494569_DEL	chr5	104435148	104494569	DEL	Uncertain significance
chr5_104464575_104568945_DEL	chr5	104464575	104568945	DEL	Uncertain significance
chr5_104518944_104731689_DEL	chr5	104518944	104731689	DEL	Uncertain significance
chr5_110440041_110456228_DEL	chr5	110440041	110456228	DEL	Uncertain significance		WDR36
chr5_112082255_112128191_DEL	chr5	112082255	112128191	DEL	Uncertain significance	APC	APC
chr5_112102021_112111329_DUP	chr5	112102021	112111329	DUP	Uncertain significance		APC
chr5_112102021_112111435_DUP	chr5	112102021	112111435	DUP	Uncertain significance		APC
chr5_112110003_112111435_DEL	chr5	112110003	112111435	DEL	Uncertain significance	APC	APC
chr5_112110003_112111435_DUP	chr5	112110003	112111435	DUP	Uncertain significance		APC
chr5_112110003_112128191_DEL	chr5	112110003	112128191	DEL	Uncertain significance	APC	APC
chr5_112111323_112111408_DEL	chr5	112111323	112111408	DEL	Uncertain significance	APC	APC
chr5_112111323_112111435_DEL	chr5	112111323	112111435	DEL	Uncertain significance	APC	APC
chr5_112111323_112116024_DEL	chr5	112111323	112116024	DEL	Uncertain significance	APC	APC
chr5_112111325_112111435_DEL	chr5	112111325	112111435	DEL	Uncertain significance	APC	APC
chr5_112111351_112111435_DEL	chr5	112111351	112111435	DEL	Uncertain significance	APC	APC
chr5_112111351_112116024_DEL	chr5	112111351	112116024	DEL	Uncertain significance	APC	APC
chr5_112111352_112111435_DEL	chr5	112111352	112111435	DEL	Uncertain significance	APC	APC
chr5_112111355_112111435_DEL	chr5	112111355	112111435	DEL	Uncertain significance	APC	APC
chr5_112157647_112162927_DEL	chr5	112157647	112162927	DEL	Uncertain significance	APC	APC
chr5_112157647_112162947_DEL	chr5	112157647	112162947	DEL	Uncertain significance	APC	APC
chr5_112157647_112163625_DEL	chr5	112157647	112163625	DEL	Uncertain significance	APC	APC
chr5_112157647_112163705_DEL	chr5	112157647	112163705	DEL	Uncertain significance	APC	APC
chr5_112157647_112164675_DEL	chr5	112157647	112164675	DEL	Uncertain significance	APC	APC
chr5_112159545_112162947_DEL	chr5	112159545	112162947	DEL	Uncertain significance	APC	APC
chr5_112162799_112162947_DEL	chr5	112162799	112162947	DEL	Uncertain significance	APC	APC
chr5_112162799_112164675_DEL	chr5	112162799	112164675	DEL	Uncertain significance	APC	APC
chr5_113503422_113624228_DEL	chr5	113503422	113624228	DEL	Uncertain significance
chr5_1198060_1214143_DUP	chr5	1198060	1214143	DUP	Uncertain significance		SLC6A19
chr5_121895777_121943904_DUP	chr5	121895777	121943904	DUP	Uncertain significance
chr5_1293767_1295716_DEL	chr5	1293767	1295716	DEL	Uncertain significance		TERT
chr5_131694077_131706028_DEL	chr5	131694077	131706028	DEL	Uncertain significance		SLC22A5
chr5_131703578_131705627_DEL	chr5	131703578	131705627	DEL	Uncertain significance		SLC22A5
chr5_131703578_131705667_DEL	chr5	131703578	131705667	DEL	Uncertain significance		SLC22A5
chr5_131703578_131706028_DUP	chr5	131703578	131706028	DUP	Uncertain significance		SLC22A5
chr5_131705266_131705951_DEL	chr5	131705266	131705951	DEL	Uncertain significance		SLC22A5
chr5_131705458_131705951_DEL	chr5	131705458	131705951	DEL	Uncertain significance		SLC22A5
chr5_131705458_131706028_DEL	chr5	131705458	131706028	DEL	Uncertain significance		SLC22A5
chr5_131705458_131706028_DUP	chr5	131705458	131706028	DUP	Uncertain significance		SLC22A5
chr5_131705480_131705951_DEL	chr5	131705480	131705951	DEL	Uncertain significance		SLC22A5
chr5_131911515_131945093_DEL	chr5	131911515	131945093	DEL	Uncertain significance		RAD50
chr5_131915005_131915760_DEL	chr5	131915005	131915760	DEL	Uncertain significance		RAD50
chr5_131915005_131927649_DEL	chr5	131915005	131927649	DEL	Uncertain significance		RAD50
chr5_131915005_131945093_DEL	chr5	131915005	131945093	DEL	Uncertain significance		RAD50
chr5_131915005_131952222_DEL	chr5	131915005	131952222	DEL	Uncertain significance		RAD50
chr5_131915005_131952405_DEL	chr5	131915005	131952405	DEL	Uncertain significance		RAD50
chr5_131939044_131945093_DEL	chr5	131939044	131945093	DEL	Uncertain significance		RAD50
chr5_131939044_131951823_DEL	chr5	131939044	131951823	DEL	Uncertain significance		RAD50
chr5_131939712_131945093_DEL	chr5	131939712	131945093	DEL	Uncertain significance		RAD50
chr5_131939712_131951823_DEL	chr5	131939712	131951823	DEL	Uncertain significance		RAD50
chr5_133972441_134051404_DEL	chr5	133972441	134051404	DEL	Uncertain significance		SEC24A
chr5_135667072_136475061_DUP	chr5	135667072	136475061	DUP	Uncertain significance		TRPC7, SPOCK1
chr5_140561768_140568114_DEL	chr5	140561768	140568114	DEL	Uncertain significance		PCDHB16, PCDHB9
chr5_151289698_151349687_DUP	chr5	151289698	151349687	DUP	Uncertain significance		GLRA1
chr5_168175040_168185858_DUP	chr5	168175040	168185858	DUP	Uncertain significance		SLIT3
chr5_168175040_168192822_DUP	chr5	168175040	168192822	DUP	Uncertain significance		SLIT3
chr5_17025201_17050814_DUP	chr5	17025201	17050814	DUP	Uncertain significance
chr5_173401662_173455469_DEL	chr5	173401662	173455469	DEL	Uncertain significance		C5orf47
chr5_174167623_174187251_DUP	chr5	174167623	174187251	DUP	Uncertain significance
chr5_177351002_178690869_DUP	chr5	177351002	178690869	DUP	Uncertain significance		PROP1, N4BP3, RMND5B, NHP2, GMCL2, HNRNPAB, PHYKPL, COL23A1, CLK4, ZNF354A, ZNF354B, ZFP2, ZNF454, GRM6, ZNF879, ZNF354C, ADAMTS2
chr5_177387248_177400785_DEL	chr5	177387248	177400785	DEL	Uncertain significance
chr5_177390048_177400785_DEL	chr5	177390048	177400785	DEL	Uncertain significance
chr5_178727670_178921964_DUP	chr5	178727670	178921964	DUP	Uncertain significance		ADAMTS2
chr5_178731921_178886655_DUP	chr5	178731921	178886655	DUP	Uncertain significance		ADAMTS2
chr5_180049152_180056863_DEL	chr5	180049152	180056863	DEL	Uncertain significance		FLT4
chr5_180533905_180645965_DUP	chr5	180533905	180645965	DUP	Uncertain significance		OR2V1, OR2V2, TRIM7
chr5_18212354_18288995_DUP	chr5	18212354	18288995	DUP	Uncertain significance
chr5_18825658_18896219_DUP	chr5	18825658	18896219	DUP	Uncertain significance
chr5_2040953_2064969_DEL	chr5	2040953	2064969	DEL	Uncertain significance
chr5_20934789_21421092_DEL	chr5	20934789	21421092	DEL	Uncertain significance
chr5_27606723_27649096_DEL	chr5	27606723	27649096	DEL	Uncertain significance
chr5_28612713_28755541_DEL	chr5	28612713	28755541	DEL	Uncertain significance
chr5_32120277_32160019_DUP	chr5	32120277	32160019	DUP	Benign		GOLPH3
chr5_34585813_35067481_DUP	chr5	34585813	35067481	DUP	Uncertain significance		RAI14, TTC23L, RAD1, BRIX1, DNAJC21, AGXT2, PRLR
chr5_35239732_35895782_DEL	chr5	35239732	35895782	DEL	Uncertain significance		SPEF2, IL7R
chr5_35239732_35901831_DEL	chr5	35239732	35901831	DEL	Uncertain significance		SPEF2, IL7R
chr5_36995722_37010310_DEL	chr5	36995722	37010310	DEL	Uncertain significance	NIPBL	NIPBL
chr5_37000942_37019457_DEL	chr5	37000942	37019457	DEL	Likely pathogenic	NIPBL	NIPBL
chr5_37000942_37046626_DEL	chr5	37000942	37046626	DEL	Uncertain significance	NIPBL	NIPBL
chr5_37006452_37019457_DEL	chr5	37006452	37019457	DEL	Uncertain significance	NIPBL	NIPBL
chr5_37024691_37044831_DEL	chr5	37024691	37044831	DEL	Likely pathogenic	NIPBL	NIPBL
chr5_37036541_37044831_DEL	chr5	37036541	37044831	DEL	Uncertain significance	NIPBL	NIPBL
chr5_37044582_37046283_DEL	chr5	37044582	37046283	DEL	Likely pathogenic	NIPBL	NIPBL
chr5_37044582_37046626_DEL	chr5	37044582	37046626	DEL	Likely pathogenic	NIPBL	NIPBL
chr5_37224781_37245452_DEL	chr5	37224781	37245452	DEL	Uncertain significance		CPLANE1
chr5_37226814_37272728_DEL	chr5	37226814	37272728	DEL	Uncertain significance		CPLANE1
chr5_37239240_37310740_DUP	chr5	37239240	37310740	DUP	Uncertain significance		CPLANE1, NUP155
chr5_38940171_38982713_DEL	chr5	38940171	38982713	DEL	Uncertain significance	RICTOR	RICTOR
chr5_39401256_39459262_DEL	chr5	39401256	39459262	DEL	Uncertain significance		DAB2
chr5_58575323_58707111_DEL	chr5	58575323	58707111	DEL	Uncertain significance	PDE4D	PDE4D
chr5_6022683_6136714_DEL	chr5	6022683	6136714	DEL	Uncertain significance
chr5_61713198_61876773_DEL	chr5	61713198	61876773	DEL	Uncertain significance		IPO11, LRRC70
chr5_700560_816908_DUP	chr5	700560	816908	DUP	Benign		ZDHHC11B, ZDHHC11
chr5_75829759_75914752_DEL	chr5	75829759	75914752	DEL	Uncertain significance		IQGAP2, F2RL2
chr5_78881151_78947658_DEL	chr5	78881151	78947658	DEL	Uncertain significance		TENT2
chr5_86350878_86635942_DEL	chr5	86350878	86635942	DEL	Likely pathogenic	RASA1	RASA1
chr5_86402653_86466342_DEL	chr5	86402653	86466342	DEL	Uncertain significance
chr5_86418092_86486099_DEL	chr5	86418092	86486099	DEL	Uncertain significance
chr5_86578741_86679564_DEL	chr5	86578741	86679564	DEL	Likely pathogenic	RASA1	RASA1
chr5_86578741_86695274_DEL	chr5	86578741	86695274	DEL	Likely pathogenic	RASA1	RASA1, CCNH
chr5_936466_1380144_DUP	chr5	936466	1380144	DUP	Uncertain significance		NKD2, SLC12A7, SLC6A19, SLC6A18, TERT, CLPTM1L
chr5_94176581_94251510_DEL	chr5	94176581	94251510	DEL	Uncertain significance		MCTP1
chr5_94993788_95050617_DEL	chr5	94993788	95050617	DEL	Uncertain significance		SPATA9
chr5_94993788_95060244_DEL	chr5	94993788	95060244	DEL	Uncertain significance		SPATA9
chr5_94993788_95112506_DEL	chr5	94993788	95112506	DEL	Uncertain significance		SPATA9, RHOBTB3
chr5_95306347_95562618_DEL	chr5	95306347	95562618	DEL	Uncertain significance
chr5_96301735_96374622_DEL	chr5	96301735	96374622	DEL	Uncertain significance		LNPEP
chr5_96325924_96374622_DEL	chr5	96325924	96374622	DEL	Uncertain significance		LNPEP
chr5_98879881_98925308_DEL	chr5	98879881	98925308	DEL	Uncertain significance
chr5_98923389_99698063_DUP	chr5	98923389	99698063	DUP	Uncertain significance
chr5_99500554_99656681_DEL	chr5	99500554	99656681	DEL	Uncertain significance
chr5_99596978_99656681_DEL	chr5	99596978	99656681	DEL	Uncertain significance
chr6_100241479_100296024_DUP	chr6	100241479	100296024	DUP	Uncertain significance
chr6_103155180_103242151_DEL	chr6	103155180	103242151	DEL	Uncertain significance
chr6_104518126_104567060_DEL	chr6	104518126	104567060	DEL	Uncertain significance
chr6_10489099_10530205_DEL	chr6	10489099	10530205	DEL	Uncertain significance		GCNT2
chr6_109468136_109530766_DEL	chr6	109468136	109530766	DEL	Uncertain significance		CEP57L1
chr6_119032673_119102271_DUP	chr6	119032673	119102271	DUP	Uncertain significance
chr6_135748409_135763771_DEL	chr6	135748409	135763771	DEL	Uncertain significance		AHI1
chr6_137901443_137951850_DUP	chr6	137901443	137951850	DUP	Uncertain significance
chr6_137901443_137960364_DUP	chr6	137901443	137960364	DUP	Uncertain significance
chr6_137902673_137959235_DUP	chr6	137902673	137959235	DUP	Uncertain significance
chr6_137920217_137973068_DUP	chr6	137920217	137973068	DUP	Uncertain significance
chr6_137923390_137960364_DUP	chr6	137923390	137960364	DUP	Uncertain significance
chr6_137940936_137960364_DUP	chr6	137940936	137960364	DUP	Uncertain significance
chr6_140688539_140785977_DEL	chr6	140688539	140785977	DEL	Uncertain significance
chr6_142663177_142718063_DEL	chr6	142663177	142718063	DEL	Uncertain significance		ADGRG6
chr6_144381928_144426111_DEL	chr6	144381928	144426111	DEL	Uncertain significance		SF3B5
chr6_144381928_144428387_DEL	chr6	144381928	144428387	DEL	Uncertain significance		SF3B5
chr6_144699731_145047082_DEL	chr6	144699731	145047082	DEL	Uncertain significance		UTRN
chr6_145396498_145418687_DEL	chr6	145396498	145418687	DEL	Uncertain significance
chr6_161362549_161486253_DUP	chr6	161362549	161486253	DUP	Uncertain significance		MAP3K4
chr6_161362549_161541909_DUP	chr6	161362549	161541909	DUP	Uncertain significance		MAP3K4
chr6_161362549_161566405_DUP	chr6	161362549	161566405	DUP	Uncertain significance		MAP3K4, AGPAT4
chr6_161817691_161858851_DEL	chr6	161817691	161858851	DEL	Uncertain significance		PRKN
chr6_161988767_162496605_DUP	chr6	161988767	162496605	DUP	Uncertain significance		PRKN
chr6_162673348_162841340_DUP	chr6	162673348	162841340	DUP	Uncertain significance		PRKN
chr6_162713427_162758239_DEL	chr6	162713427	162758239	DEL	Uncertain significance		PRKN
chr6_162771688_163010918_DUP	chr6	162771688	163010918	DUP	Uncertain significance		PRKN
chr6_162878407_163010918_DUP	chr6	162878407	163010918	DUP	Uncertain significance		PRKN
chr6_168344728_168455986_DUP	chr6	168344728	168455986	DUP	Benign		AFDN, HGC6.3, KIF25, FRMD1
chr6_168352105_168566615_DUP	chr6	168352105	168566615	DUP	Benign		AFDN, HGC6.3, KIF25, FRMD1
chr6_168354052_168436721_DUP	chr6	168354052	168436721	DUP	Benign		AFDN, HGC6.3, KIF25
chr6_168423484_168597599_DUP	chr6	168423484	168597599	DUP	Benign		KIF25, FRMD1
chr6_168525082_168597599_DUP	chr6	168525082	168597599	DUP	Uncertain significance
chr6_168533403_168597599_DUP	chr6	168533403	168597599	DUP	Uncertain significance
chr6_25986451_26060490_DEL	chr6	25986451	26060490	DEL	Uncertain significance		TRIM38, H1-1, H3C1, H4C1, H4C2, H3C2, H2AC4, H2BC3, H3C3, H1-2
chr6_26370833_26437453_DUP	chr6	26370833	26437453	DUP	Uncertain significance		BTN3A2, BTN2A2, BTN3A1
chr6_275561_376502_DEL	chr6	275561	376502	DEL	Benign		DUSP22
chr6_29952920_29956731_DEL	chr6	29952920	29956731	DEL	Benign
chr6_30106024_30111014_DEL	chr6	30106024	30111014	DEL	Uncertain significance		TRIM40
chr6_30109773_30111610_DEL	chr6	30109773	30111610	DEL	Uncertain significance		TRIM40
chr6_31261642_31265759_DEL	chr6	31261642	31265759	DEL	Benign
chr6_31296585_31302591_DEL	chr6	31296585	31302591	DEL	Benign
chr6_31296585_31305284_DEL	chr6	31296585	31305284	DEL	Benign
chr6_31298240_31314438_DEL	chr6	31298240	31314438	DEL	Benign
chr6_31300766_31305284_DEL	chr6	31300766	31305284	DEL	Benign
chr6_31300819_31305284_DEL	chr6	31300819	31305284	DEL	Benign
chr6_31301000_31305284_DEL	chr6	31301000	31305284	DEL	Benign
chr6_31301000_31312664_DEL	chr6	31301000	31312664	DEL	Benign
chr6_31301289_31305284_DEL	chr6	31301289	31305284	DEL	Benign
chr6_31302470_31305284_DEL	chr6	31302470	31305284	DEL	Benign
chr6_31302470_31307316_DEL	chr6	31302470	31307316	DEL	Benign
chr6_31353593_31366622_DEL	chr6	31353593	31366622	DEL	Benign
chr6_31360255_31453029_DEL	chr6	31360255	31453029	DEL	Benign		MICA
chr6_31391262_31405671_DEL	chr6	31391262	31405671	DEL	Benign
chr6_32158319_32172993_DEL	chr6	32158319	32172993	DEL	Uncertain significance		GPSM3, NOTCH4
chr6_32234922_32260559_DEL	chr6	32234922	32260559	DEL	Uncertain significance		TSBP1
chr6_32272327_32278792_DEL	chr6	32272327	32278792	DEL	Uncertain significance		TSBP1
chr6_32272327_32279340_DEL	chr6	32272327	32279340	DEL	Uncertain significance		TSBP1
chr6_32272433_32278792_DEL	chr6	32272433	32278792	DEL	Uncertain significance		TSBP1
chr6_32274882_32279622_DEL	chr6	32274882	32279622	DEL	Uncertain significance		TSBP1
chr6_32315654_32323745_DEL	chr6	32315654	32323745	DEL	Uncertain significance		TSBP1
chr6_32318610_32325707_DEL	chr6	32318610	32325707	DEL	Uncertain significance		TSBP1
chr6_32444198_32549557_DEL	chr6	32444198	32549557	DEL	Benign		HLA-DRB5, HLA-DRB1
chr6_32453238_32573025_DEL	chr6	32453238	32573025	DEL	Benign		HLA-DRB5, HLA-DRB1
chr6_32493807_32561576_DEL	chr6	32493807	32561576	DEL	Benign		HLA-DRB5, HLA-DRB1
chr6_32538083_32561576_DEL	chr6	32538083	32561576	DEL	Benign		HLA-DRB1
chr6_32538083_32571166_DEL	chr6	32538083	32571166	DEL	Benign		HLA-DRB1
chr6_32553087_32569691_DEL	chr6	32553087	32569691	DEL	Benign		HLA-DRB1
chr6_32553087_32571166_DEL	chr6	32553087	32571166	DEL	Benign		HLA-DRB1
chr6_32565213_32574171_DEL	chr6	32565213	32574171	DEL	Benign
chr6_32607325_32623223_DEL	chr6	32607325	32623223	DEL	Benign		HLA-DQA1
chr6_32648112_32653062_DEL	chr6	32648112	32653062	DEL	Benign
chr6_32648112_32654807_DEL	chr6	32648112	32654807	DEL	Benign
chr6_32648112_32656558_DEL	chr6	32648112	32656558	DEL	Benign
chr6_32648112_32681669_DEL	chr6	32648112	32681669	DEL	Benign
chr6_32652028_32655548_DEL	chr6	32652028	32655548	DEL	Benign
chr6_32662921_32674643_DEL	chr6	32662921	32674643	DEL	Benign
chr6_32663631_32669018_DEL	chr6	32663631	32669018	DEL	Benign
chr6_32663631_32674643_DEL	chr6	32663631	32674643	DEL	Benign
chr6_32663999_32673574_DEL	chr6	32663999	32673574	DEL	Benign
chr6_32668667_32672932_DEL	chr6	32668667	32672932	DEL	Benign
chr6_32668946_32670978_DEL	chr6	32668946	32670978	DEL	Benign
chr6_32677088_32680640_DEL	chr6	32677088	32680640	DEL	Benign
chr6_32692227_32695647_DEL	chr6	32692227	32695647	DEL	Benign
chr6_32865199_32893102_DEL	chr6	32865199	32893102	DEL	Uncertain significance
chr6_32993266_33008546_DEL	chr6	32993266	33008546	DEL	Uncertain significance
chr6_33114894_33138955_DUP	chr6	33114894	33138955	DUP	Uncertain significance		COL11A2
chr6_36621143_36700899_DUP	chr6	36621143	36700899	DUP	Uncertain significance		CDKN1A, RAB44
chr6_52622661_52659949_DEL	chr6	52622661	52659949	DEL	Uncertain significance		GSTA2, GSTA1
chr6_57342711_57591856_DUP	chr6	57342711	57591856	DUP	Uncertain significance		PRIM2
chr6_63496191_63597087_DEL	chr6	63496191	63597087	DEL	Uncertain significance
chr6_63541907_63628856_DEL	chr6	63541907	63628856	DEL	Uncertain significance
chr6_73865196_74041165_DUP	chr6	73865196	74041165	DUP	Uncertain significance		KCNQ5, KHDC1L, KHDC1
chr6_81515701_81555340_DUP	chr6	81515701	81555340	DUP	Uncertain significance
chr6_866737_1120728_DUP	chr6	866737	1120728	DUP	Uncertain significance
chr6_89975446_91753027_DUP	chr6	89975446	91753027	DUP	Uncertain significance		GABRR2, UBE2J1, RRAGD, ANKRD6, LYRM2, MDN1, CASP8AP2, GJA10, BACH2, MAP3K7
chr6_94350532_94907126_DEL	chr6	94350532	94907126	DEL	Uncertain significance
chr6_95351729_95676656_DUP	chr6	95351729	95676656	DUP	Uncertain significance
chr6_95352842_95676656_DUP	chr6	95352842	95676656	DUP	Uncertain significance
chr6_95380245_95585878_DEL	chr6	95380245	95585878	DEL	Uncertain significance
chr6_95387282_95551959_DEL	chr6	95387282	95551959	DEL	Uncertain significance
chr6_95387282_95572362_DEL	chr6	95387282	95572362	DEL	Uncertain significance
chr6_95387282_95585878_DEL	chr6	95387282	95585878	DEL	Uncertain significance
chr6_95502730_95551959_DEL	chr6	95502730	95551959	DEL	Uncertain significance
chr6_95519567_95676656_DUP	chr6	95519567	95676656	DUP	Uncertain significance
chr6_9869358_10049717_DEL	chr6	9869358	10049717	DEL	Uncertain significance
chr7_100110324_100179139_DEL	chr7	100110324	100179139	DEL	Uncertain significance		AGFG2, SAP25, ZASP, LRCH4
chr7_10018735_10106803_DEL	chr7	10018735	10106803	DEL	Uncertain significance
chr7_100968363_101127455_DUP	chr7	100968363	101127455	DUP	Uncertain significance		COL26A1
chr7_100981032_101106577_DUP	chr7	100981032	101106577	DUP	Uncertain significance		COL26A1
chr7_109052489_109314773_DUP	chr7	109052489	109314773	DUP	Uncertain significance
chr7_110463206_110508968_DEL	chr7	110463206	110508968	DEL	Uncertain significance		IMMP2L
chr7_110463206_110517118_DEL	chr7	110463206	110517118	DEL	Uncertain significance		IMMP2L
chr7_110897804_111015903_DEL	chr7	110897804	111015903	DEL	Uncertain significance		IMMP2L
chr7_110944517_111228448_DEL	chr7	110944517	111228448	DEL	Uncertain significance		IMMP2L
chr7_111120706_111252536_DEL	chr7	111120706	111252536	DEL	Uncertain significance		IMMP2L
chr7_111174824_111329155_DEL	chr7	111174824	111329155	DEL	Uncertain significance		IMMP2L
chr7_111174824_111362942_DEL	chr7	111174824	111362942	DEL	Uncertain significance		IMMP2L
chr7_111189377_111286842_DUP	chr7	111189377	111286842	DUP	Uncertain significance		IMMP2L
chr7_117142898_117159739_DEL	chr7	117142898	117159739	DEL	Uncertain significance		CFTR
chr7_117174349_117174424_DEL	chr7	117174349	117174424	DEL	Uncertain significance		CFTR
chr7_117227785_117230494_DEL	chr7	117227785	117230494	DEL	Uncertain significance		CFTR
chr7_117227785_117232062_DEL	chr7	117227785	117232062	DEL	Uncertain significance		CFTR
chr7_117227785_117232144_DEL	chr7	117227785	117232144	DEL	Uncertain significance		CFTR
chr7_117229530_117230494_DEL	chr7	117229530	117230494	DEL	Uncertain significance		CFTR
chr7_117229530_117232022_DEL	chr7	117229530	117232022	DEL	Uncertain significance		CFTR
chr7_117229530_117232022_DUP	chr7	117229530	117232022	DUP	Uncertain significance		CFTR
chr7_117229530_117232062_DEL	chr7	117229530	117232062	DEL	Uncertain significance		CFTR
chr7_117234984_117235093_DEL	chr7	117234984	117235093	DEL	Uncertain significance		CFTR
chr7_117234984_117239592_DEL	chr7	117234984	117239592	DEL	Uncertain significance		CFTR
chr7_117234984_117242922_DEL	chr7	117234984	117242922	DEL	Uncertain significance		CFTR
chr7_117250687_117251848_DEL	chr7	117250687	117251848	DEL	Uncertain significance		CFTR
chr7_117250723_117251704_DEL	chr7	117250723	117251704	DEL	Uncertain significance		CFTR
chr7_117250723_117251848_DEL	chr7	117250723	117251848	DEL	Uncertain significance		CFTR
chr7_117251543_117251717_DEL	chr7	117251543	117251717	DEL	Uncertain significance		CFTR
chr7_117251543_117251848_DEL	chr7	117251543	117251848	DEL	Uncertain significance		CFTR
chr7_117291132_117292959_DEL	chr7	117291132	117292959	DEL	Uncertain significance		CFTR
chr7_117292901_117294477_DEL	chr7	117292901	117294477	DEL	Uncertain significance		CFTR
chr7_11772639_11798231_DEL	chr7	11772639	11798231	DEL	Uncertain significance		THSD7A
chr7_12032343_12103271_DEL	chr7	12032343	12103271	DEL	Uncertain significance
chr7_125388431_126149319_DEL	chr7	125388431	126149319	DEL	Uncertain significance		GRM8
chr7_126635100_126681865_DUP	chr7	126635100	126681865	DUP	Uncertain significance		GRM8
chr7_12783233_12839631_DEL	chr7	12783233	12839631	DEL	Uncertain significance
chr7_133151844_133221808_DEL	chr7	133151844	133221808	DEL	Uncertain significance		EXOC4
chr7_140070378_140129626_DUP	chr7	140070378	140129626	DUP	Uncertain significance		SLC37A3, RAB19
chr7_140453987_140501351_DEL	chr7	140453987	140501351	DEL	Uncertain significance	BRAF	BRAF
chr7_140494281_140501351_DEL	chr7	140494281	140501351	DEL	Uncertain significance	BRAF	BRAF
chr7_140500224_140501351_DEL	chr7	140500224	140501351	DEL	Uncertain significance	BRAF	BRAF
chr7_140501333_140522536_DEL	chr7	140501333	140522536	DEL	Uncertain significance	BRAF	BRAF
chr7_144200655_144288519_DEL	chr7	144200655	144288519	DEL	Uncertain significance		TPK1
chr7_149551993_149678982_DUP	chr7	149551993	149678982	DUP	Uncertain significance		ZNF862, ATP6V0E2, ACTR3C
chr7_149551993_149723021_DUP	chr7	149551993	149723021	DUP	Uncertain significance		ZNF862, ATP6V0E2, ACTR3C
chr7_149561323_149723021_DUP	chr7	149561323	149723021	DUP	Uncertain significance		ZNF862, ATP6V0E2, ACTR3C
chr7_149642019_149723021_DUP	chr7	149642019	149723021	DUP	Uncertain significance		ACTR3C
chr7_150642463_150644508_DUP	chr7	150642463	150644508	DUP	Uncertain significance		KCNH2
chr7_150642463_150644528_DUP	chr7	150642463	150644528	DUP	Uncertain significance		KCNH2
chr7_150642463_150644561_DUP	chr7	150642463	150644561	DUP	Uncertain significance		KCNH2
chr7_150642463_150644861_DUP	chr7	150642463	150644861	DUP	Uncertain significance		KCNH2
chr7_150644394_150644968_DUP	chr7	150644394	150644968	DUP	Uncertain significance		KCNH2
chr7_150644753_150644929_DEL	chr7	150644753	150644929	DEL	Likely pathogenic	KCNH2	KCNH2
chr7_150654548_150655597_DUP	chr7	150654548	150655597	DUP	Uncertain significance		KCNH2
chr7_150655147_150655518_DEL	chr7	150655147	150655518	DEL	Likely pathogenic	KCNH2	KCNH2
chr7_150655147_150655597_DEL	chr7	150655147	150655597	DEL	Likely pathogenic	KCNH2	KCNH2
chr7_150655147_150655597_DUP	chr7	150655147	150655597	DUP	Uncertain significance		KCNH2
chr7_150671831_150671936_DEL	chr7	150671831	150671936	DEL	Uncertain significance	KCNH2	KCNH2
chr7_150671840_150671936_DEL	chr7	150671840	150671936	DEL	Uncertain significance	KCNH2	KCNH2
chr7_150671840_150671939_DEL	chr7	150671840	150671939	DEL	Uncertain significance	KCNH2	KCNH2
chr7_150671853_150671939_DEL	chr7	150671853	150671939	DEL	Likely pathogenic	KCNH2	KCNH2
chr7_151953591_152019632_DEL	chr7	151953591	152019632	DEL	Likely pathogenic	KMT2C	KMT2C
chr7_153485509_153748515_DUP	chr7	153485509	153748515	DUP	Uncertain significance
chr7_153498412_153709909_DUP	chr7	153498412	153709909	DUP	Uncertain significance
chr7_153498412_153715304_DUP	chr7	153498412	153715304	DUP	Uncertain significance
chr7_153498412_153727893_DUP	chr7	153498412	153727893	DUP	Uncertain significance
chr7_153498412_153804635_DUP	chr7	153498412	153804635	DUP	Uncertain significance		DPP6
chr7_153515647_153657480_DUP	chr7	153515647	153657480	DUP	Uncertain significance
chr7_153522051_153657480_DUP	chr7	153522051	153657480	DUP	Uncertain significance
chr7_153522051_153747353_DUP	chr7	153522051	153747353	DUP	Uncertain significance
chr7_153522051_153804635_DUP	chr7	153522051	153804635	DUP	Uncertain significance		DPP6
chr7_153708931_153748515_DUP	chr7	153708931	153748515	DUP	Benign
chr7_158927015_158943746_DEL	chr7	158927015	158943746	DEL	Uncertain significance		VIPR2
chr7_19467838_19485885_DUP	chr7	19467838	19485885	DUP	Uncertain significance
chr7_26779641_26882231_DEL	chr7	26779641	26882231	DEL	Uncertain significance		SKAP2
chr7_29683708_29773604_DUP	chr7	29683708	29773604	DUP	Uncertain significance
chr7_30614168_30649345_DEL	chr7	30614168	30649345	DEL	Uncertain significance		GARS1
chr7_33133742_33171110_DUP	chr7	33133742	33171110	DUP	Uncertain significance		RP9, BBS9
chr7_3435168_3537568_DUP	chr7	3435168	3537568	DUP	Uncertain significance		SDK1
chr7_4644965_4845701_DUP	chr7	4644965	4845701	DUP	Uncertain significance		FOXK1, AP5Z1, RADIL
chr7_47481373_47532716_DEL	chr7	47481373	47532716	DEL	Uncertain significance		TNS3
chr7_49981799_50070873_DEL	chr7	49981799	50070873	DEL	Uncertain significance		ZPBP
chr7_49981799_50079624_DEL	chr7	49981799	50079624	DEL	Uncertain significance		ZPBP
chr7_53142268_53791492_DEL	chr7	53142268	53791492	DEL	Uncertain significance
chr7_53463426_53583058_DEL	chr7	53463426	53583058	DEL	Uncertain significance
chr7_5675305_5806922_DEL	chr7	5675305	5806922	DEL	Uncertain significance		RNF216
chr7_57299788_57398629_DUP	chr7	57299788	57398629	DUP	Uncertain significance
chr7_57481104_57621951_DUP	chr7	57481104	57621951	DUP	Uncertain significance		ZNF716
chr7_6029429_6029588_DEL	chr7	6029429	6029588	DEL	Uncertain significance	PMS2	PMS2
chr7_6043319_6045598_DEL	chr7	6043319	6045598	DEL	Likely pathogenic	PMS2	PMS2
chr7_6043319_6045598_DUP	chr7	6043319	6045598	DUP	Uncertain significance		PMS2
chr7_62030080_62241041_DUP	chr7	62030080	62241041	DUP	Uncertain significance
chr7_62090929_62225954_DUP	chr7	62090929	62225954	DUP	Uncertain significance
chr7_62090929_62241041_DUP	chr7	62090929	62241041	DUP	Uncertain significance
chr7_62090929_62678350_DUP	chr7	62090929	62678350	DUP	Uncertain significance
chr7_62090929_62689447_DUP	chr7	62090929	62689447	DUP	Uncertain significance
chr7_62539466_62705018_DUP	chr7	62539466	62705018	DUP	Benign
chr7_62577770_62689447_DUP	chr7	62577770	62689447	DUP	Benign
chr7_64550549_65089410_DEL	chr7	64550549	65089410	DEL	Uncertain significance		ZNF92
chr7_64640338_65089410_DEL	chr7	64640338	65089410	DEL	Uncertain significance		ZNF92
chr7_64693037_64891546_DEL	chr7	64693037	64891546	DEL	Uncertain significance		ZNF92
chr7_65070840_65215637_DUP	chr7	65070840	65215637	DUP	Uncertain significance
chr7_70340083_70590260_DUP	chr7	70340083	70590260	DUP	Uncertain significance
chr7_71664407_71717248_DEL	chr7	71664407	71717248	DEL	Uncertain significance		CALN1
chr7_75608875_75615309_DEL	chr7	75608875	75615309	DEL	Uncertain significance		POR
chr7_76185628_76637441_DUP	chr7	76185628	76637441	DUP	Benign		POMZP3
chr7_76336888_76538443_DUP	chr7	76336888	76538443	DUP	Benign
chr7_76432653_76571868_DUP	chr7	76432653	76571868	DUP	Benign
chr7_76432653_76608143_DUP	chr7	76432653	76608143	DUP	Benign
chr7_76452331_76571868_DUP	chr7	76452331	76571868	DUP	Benign
chr7_8098140_8119299_DEL	chr7	8098140	8119299	DEL	Uncertain significance		GLCCI1
chr7_87564277_87731692_DEL	chr7	87564277	87731692	DEL	Uncertain significance		ADAM22
chr7_8838760_8859616_DEL	chr7	8838760	8859616	DEL	Uncertain significance
chr7_9103436_9227568_DEL	chr7	9103436	9227568	DEL	Uncertain significance
chr7_91113318_91209001_DUP	chr7	91113318	91209001	DUP	Uncertain significance
chr7_9133779_9227568_DEL	chr7	9133779	9227568	DEL	Uncertain significance
chr7_9133779_9232420_DEL	chr7	9133779	9232420	DEL	Uncertain significance
chr7_91643610_91694743_DEL	chr7	91643610	91694743	DEL	Uncertain significance		AKAP9
chr7_91657953_91672040_DEL	chr7	91657953	91672040	DEL	Uncertain significance		AKAP9
chr7_91657953_91712808_DEL	chr7	91657953	91712808	DEL	Uncertain significance		AKAP9
chr7_91660839_91695832_DEL	chr7	91660839	91695832	DEL	Uncertain significance		AKAP9
chr7_91694604_91715698_DEL	chr7	91694604	91715698	DEL	Uncertain significance		AKAP9
chr7_92055272_92068523_DEL	chr7	92055272	92068523	DEL	Uncertain significance
chr7_935709_950887_DUP	chr7	935709	950887	DUP	Uncertain significance		GET4, ADAP1
chr7_939369_950887_DUP	chr7	939369	950887	DUP	Uncertain significance		ADAP1
chr8_100530951_100633784_DEL	chr8	100530951	100633784	DEL	Uncertain significance		VPS13B
chr8_107315480_107964467_DUP	chr8	107315480	107964467	DUP	Uncertain significance		OXR1, ABRA
chr8_1098549_1117739_DUP	chr8	1098549	1117739	DUP	Uncertain significance		DLGAP2
chr8_110393225_110473907_DEL	chr8	110393225	110473907	DEL	Uncertain significance		PKHD1L1
chr8_110689378_110762913_DEL	chr8	110689378	110762913	DEL	Uncertain significance
chr8_110720093_110762913_DEL	chr8	110720093	110762913	DEL	Uncertain significance
chr8_112250827_112349736_DEL	chr8	112250827	112349736	DEL	Uncertain significance
chr8_11391650_11426113_DUP	chr8	11391650	11426113	DUP	Uncertain significance		BLK
chr8_123507509_123557562_DUP	chr8	123507509	123557562	DUP	Uncertain significance
chr8_124114560_124152245_DEL	chr8	124114560	124152245	DEL	Uncertain significance		TBC1D31
chr8_125068891_125199162_DEL	chr8	125068891	125199162	DEL	Uncertain significance		FER1L6
chr8_128496506_128525985_DEL	chr8	128496506	128525985	DEL	Uncertain significance
chr8_128496506_128532137_DEL	chr8	128496506	128532137	DEL	Uncertain significance
chr8_128498947_128532137_DEL	chr8	128498947	128532137	DEL	Uncertain significance
chr8_130868363_131005345_DUP	chr8	130868363	131005345	DUP	Uncertain significance		CYRIB
chr8_130875935_131083068_DUP	chr8	130875935	131083068	DUP	Uncertain significance		CYRIB, ASAP1
chr8_1329505_1375610_DEL	chr8	1329505	1375610	DEL	Uncertain significance		DLGAP2
chr8_132957023_133000760_DEL	chr8	132957023	133000760	DEL	Uncertain significance		EFR3A
chr8_134328386_134433978_DUP	chr8	134328386	134433978	DUP	Uncertain significance
chr8_135771896_135820647_DEL	chr8	135771896	135820647	DEL	Uncertain significance
chr8_135793642_135820647_DEL	chr8	135793642	135820647	DEL	Uncertain significance
chr8_137688230_137855721_DEL	chr8	137688230	137855721	DEL	Benign
chr8_137727375_137855721_DEL	chr8	137727375	137855721	DEL	Benign
chr8_137734805_137855721_DEL	chr8	137734805	137855721	DEL	Benign
chr8_141468370_141566557_DUP	chr8	141468370	141566557	DUP	Uncertain significance		CHRAC1, AGO2
chr8_144990642_144999867_DEL	chr8	144990642	144999867	DEL	Uncertain significance		PLEC
chr8_144994955_145000413_DUP	chr8	144994955	145000413	DUP	Benign		PLEC
chr8_144995364_144999224_DEL	chr8	144995364	144999224	DEL	Uncertain significance		PLEC
chr8_144995938_145000413_DUP	chr8	144995938	145000413	DUP	Benign		PLEC
chr8_144996111_144999224_DUP	chr8	144996111	144999224	DUP	Benign		PLEC
chr8_144996111_144999867_DEL	chr8	144996111	144999867	DEL	Uncertain significance		PLEC
chr8_144996159_144999224_DEL	chr8	144996159	144999224	DEL	Uncertain significance		PLEC
chr8_144996159_144999867_DEL	chr8	144996159	144999867	DEL	Uncertain significance		PLEC
chr8_144996159_145001603_DEL	chr8	144996159	145001603	DEL	Uncertain significance		PLEC
chr8_144996159_145010826_DEL	chr8	144996159	145010826	DEL	Uncertain significance		PLEC
chr8_144996159_145011204_DEL	chr8	144996159	145011204	DEL	Uncertain significance		PLEC
chr8_144996159_145072539_DEL	chr8	144996159	145072539	DEL	Uncertain significance		PLEC, PARP10, GRINA
chr8_144996830_144999224_DEL	chr8	144996830	144999224	DEL	Uncertain significance		PLEC
chr8_144996830_144999867_DEL	chr8	144996830	144999867	DEL	Uncertain significance		PLEC
chr8_144996830_145004474_DEL	chr8	144996830	145004474	DEL	Uncertain significance		PLEC
chr8_144996830_145004474_DUP	chr8	144996830	145004474	DUP	Benign		PLEC
chr8_144996830_145005561_DEL	chr8	144996830	145005561	DEL	Uncertain significance		PLEC
chr8_144996830_145009356_DUP	chr8	144996830	145009356	DUP	Benign		PLEC
chr8_144996830_145011204_DUP	chr8	144996830	145011204	DUP	Benign		PLEC
chr8_144997311_145000413_DUP	chr8	144997311	145000413	DUP	Benign		PLEC
chr8_144997311_145001603_DUP	chr8	144997311	145001603	DUP	Benign		PLEC
chr8_144997311_145004474_DUP	chr8	144997311	145004474	DUP	Benign		PLEC
chr8_144997311_145009232_DUP	chr8	144997311	145009232	DUP	Benign		PLEC
chr8_144997311_145009356_DUP	chr8	144997311	145009356	DUP	Benign		PLEC
chr8_144997783_144999867_DEL	chr8	144997783	144999867	DEL	Uncertain significance		PLEC
chr8_144997783_145000413_DUP	chr8	144997783	145000413	DUP	Benign		PLEC
chr8_144997783_145004474_DEL	chr8	144997783	145004474	DEL	Uncertain significance		PLEC
chr8_144997783_145005561_DEL	chr8	144997783	145005561	DEL	Uncertain significance		PLEC
chr8_144997783_145007153_DUP	chr8	144997783	145007153	DUP	Benign		PLEC
chr8_144997857_144998793_DEL	chr8	144997857	144998793	DEL	Uncertain significance		PLEC
chr8_144997857_144999068_DEL	chr8	144997857	144999068	DEL	Uncertain significance		PLEC
chr8_144997857_144999224_DEL	chr8	144997857	144999224	DEL	Uncertain significance		PLEC
chr8_144997857_144999867_DEL	chr8	144997857	144999867	DEL	Uncertain significance		PLEC
chr8_144997857_145001603_DEL	chr8	144997857	145001603	DEL	Uncertain significance		PLEC
chr8_144997857_145011204_DEL	chr8	144997857	145011204	DEL	Uncertain significance		PLEC
chr8_144998001_144999867_DEL	chr8	144998001	144999867	DEL	Uncertain significance		PLEC
chr8_144998001_145000413_DUP	chr8	144998001	145000413	DUP	Benign		PLEC
chr8_144998001_145001603_DUP	chr8	144998001	145001603	DUP	Benign		PLEC
chr8_144998001_145004474_DEL	chr8	144998001	145004474	DEL	Uncertain significance		PLEC
chr8_144998001_145004474_DUP	chr8	144998001	145004474	DUP	Benign		PLEC
chr8_144998001_145009356_DEL	chr8	144998001	145009356	DEL	Uncertain significance		PLEC
chr8_144998495_144999867_DEL	chr8	144998495	144999867	DEL	Uncertain significance		PLEC
chr8_144998576_145055034_DEL	chr8	144998576	145055034	DEL	Uncertain significance		PLEC, PARP10
chr8_145111298_145118935_DUP	chr8	145111298	145118935	DUP	Uncertain significance		OPLAH
chr8_145112144_145118935_DUP	chr8	145112144	145118935	DUP	Uncertain significance		OPLAH
chr8_15625017_15718965_DEL	chr8	15625017	15718965	DEL	Uncertain significance
chr8_15950391_16021468_DEL	chr8	15950391	16021468	DEL	Uncertain significance		MSR1
chr8_16877815_16943789_DEL	chr8	16877815	16943789	DEL	Uncertain significance		MICU3
chr8_16926955_16975802_DEL	chr8	16926955	16975802	DEL	Uncertain significance		MICU3
chr8_18252355_18255655_DUP	chr8	18252355	18255655	DUP	Uncertain significance		NAT2
chr8_18252465_18255314_DUP	chr8	18252465	18255314	DUP	Uncertain significance		NAT2
chr8_18252935_18254322_DUP	chr8	18252935	18254322	DUP	Uncertain significance		NAT2
chr8_18252935_18255014_DUP	chr8	18252935	18255014	DUP	Uncertain significance		NAT2
chr8_18253255_18254322_DUP	chr8	18253255	18254322	DUP	Uncertain significance		NAT2
chr8_18253255_18254804_DUP	chr8	18253255	18254804	DUP	Uncertain significance		NAT2
chr8_18253255_18255014_DUP	chr8	18253255	18255014	DUP	Uncertain significance		NAT2
chr8_18253574_18255014_DUP	chr8	18253574	18255014	DUP	Uncertain significance		NAT2
chr8_18253574_18255414_DUP	chr8	18253574	18255414	DUP	Uncertain significance		NAT2
chr8_18253674_18254804_DUP	chr8	18253674	18254804	DUP	Uncertain significance		NAT2
chr8_18253674_18255314_DEL	chr8	18253674	18255314	DEL	Uncertain significance		NAT2
chr8_2123694_2149653_DUP	chr8	2123694	2149653	DUP	Uncertain significance
chr8_2135762_2149653_DUP	chr8	2135762	2149653	DUP	Benign
chr8_2138234_2164005_DUP	chr8	2138234	2164005	DUP	Benign
chr8_2139081_2159989_DEL	chr8	2139081	2159989	DEL	Uncertain significance
chr8_21976710_21988932_DUP	chr8	21976710	21988932	DUP	Uncertain significance		HR
chr8_24687574_24802235_DEL	chr8	24687574	24802235	DEL	Uncertain significance		NEFM
chr8_2538991_2552691_DUP	chr8	2538991	2552691	DUP	Uncertain significance
chr8_25524005_25587782_DEL	chr8	25524005	25587782	DEL	Uncertain significance
chr8_27633057_27681239_DEL	chr8	27633057	27681239	DEL	Uncertain significance		ESCO2, PBK
chr8_33258928_33304557_DEL	chr8	33258928	33304557	DEL	Uncertain significance		FUT10
chr8_3725546_5323303_DUP	chr8	3725546	5323303	DUP	Uncertain significance		CSMD1
chr8_3753402_5317617_DUP	chr8	3753402	5317617	DUP	Uncertain significance		CSMD1
chr8_4137955_4174686_DEL	chr8	4137955	4174686	DEL	Uncertain significance		CSMD1
chr8_4378215_4414316_DEL	chr8	4378215	4414316	DEL	Uncertain significance		CSMD1
chr8_4787132_4797474_DEL	chr8	4787132	4797474	DEL	Uncertain significance		CSMD1
chr8_51128883_52626868_DUP	chr8	51128883	52626868	DUP	Uncertain significance		SNTG1, PXDNL
chr8_5498446_5503925_DEL	chr8	5498446	5503925	DEL	Uncertain significance
chr8_5499374_5503925_DEL	chr8	5499374	5503925	DEL	Uncertain significance
chr8_5570105_5590610_DEL	chr8	5570105	5590610	DEL	Uncertain significance
chr8_56728199_56876219_DUP	chr8	56728199	56876219	DUP	Uncertain significance		TGS1, LYN
chr8_6015416_6030568_DEL	chr8	6015416	6030568	DEL	Uncertain significance
chr8_60762855_61499730_DUP	chr8	60762855	61499730	DUP	Uncertain significance		CA8, RAB2A
chr8_61732595_61736438_DEL	chr8	61732595	61736438	DEL	Likely pathogenic	CHD7	CHD7
chr8_8319925_8439068_DEL	chr8	8319925	8439068	DEL	Uncertain significance
chr8_84063752_84158477_DUP	chr8	84063752	84158477	DUP	Uncertain significance
chr8_87195838_87255820_DUP	chr8	87195838	87255820	DUP	Uncertain significance		SLC7A13
chr8_87195838_87330713_DUP	chr8	87195838	87330713	DUP	Uncertain significance		SLC7A13
chr8_87195838_87334884_DUP	chr8	87195838	87334884	DUP	Uncertain significance		SLC7A13
chr8_87235150_87334884_DUP	chr8	87235150	87334884	DUP	Uncertain significance		SLC7A13
chr8_89855463_89952714_DEL	chr8	89855463	89952714	DEL	Uncertain significance
chr8_90461644_90579197_DEL	chr8	90461644	90579197	DEL	Uncertain significance
chr8_94768027_94827557_DEL	chr8	94768027	94827557	DEL	Uncertain significance		TMEM67
chr8_94809428_94827557_DEL	chr8	94809428	94827557	DEL	Uncertain significance		TMEM67
chr9_105762217_105814588_DEL	chr9	105762217	105814588	DEL	Uncertain significance		CYLC2
chr9_105767349_105814588_DEL	chr9	105767349	105814588	DEL	Uncertain significance		CYLC2
chr9_10663815_10686202_DEL	chr9	10663815	10686202	DEL	Uncertain significance
chr9_113153329_113212387_DEL	chr9	113153329	113212387	DEL	Uncertain significance		SVEP1
chr9_113284871_113324518_DEL	chr9	113284871	113324518	DEL	Uncertain significance		SVEP1
chr9_113543071_113683607_DEL	chr9	113543071	113683607	DEL	Uncertain significance		MUSK, LPAR1
chr9_114464487_114530796_DEL	chr9	114464487	114530796	DEL	Uncertain significance		SHOC1
chr9_114465720_114530796_DEL	chr9	114465720	114530796	DEL	Uncertain significance		SHOC1
chr9_114467448_114524806_DEL	chr9	114467448	114524806	DEL	Uncertain significance		SHOC1
chr9_114650240_114697526_DEL	chr9	114650240	114697526	DEL	Uncertain significance		UGCG
chr9_115857242_115875178_DEL	chr9	115857242	115875178	DEL	Uncertain significance
chr9_11645855_12056279_DEL	chr9	11645855	12056279	DEL	Uncertain significance
chr9_11778564_12122223_DEL	chr9	11778564	12122223	DEL	Uncertain significance
chr9_118809312_119092677_DEL	chr9	118809312	119092677	DEL	Uncertain significance		PAPPA
chr9_118869984_118942625_DEL	chr9	118869984	118942625	DEL	Uncertain significance		PAPPA
chr9_11988769_12103083_DEL	chr9	11988769	12103083	DEL	Uncertain significance
chr9_12213879_12251115_DEL	chr9	12213879	12251115	DEL	Uncertain significance
chr9_12284611_12397025_DEL	chr9	12284611	12397025	DEL	Uncertain significance
chr9_123751800_123808262_DEL	chr9	123751800	123808262	DEL	Uncertain significance		C5
chr9_125717473_125788815_DEL	chr9	125717473	125788815	DEL	Uncertain significance		RABGAP1
chr9_134478772_134536124_DEL	chr9	134478772	134536124	DEL	Uncertain significance		RAPGEF1
chr9_135202325_135206680_DEL	chr9	135202325	135206680	DEL	Uncertain significance		SETX
chr9_136131429_136131740_DUP	chr9	136131429	136131740	DUP	Uncertain significance		ABO
chr9_136131539_136131905_DEL	chr9	136131539	136131905	DEL	Uncertain significance		ABO
chr9_136142203_136146664_DEL	chr9	136142203	136146664	DEL	Uncertain significance		ABO
chr9_136142203_136166346_DEL	chr9	136142203	136166346	DEL	Uncertain significance		ABO
chr9_136512992_136541229_DUP	chr9	136512992	136541229	DUP	Uncertain significance		DBH, SARDH
chr9_137230970_137270868_DEL	chr9	137230970	137270868	DEL	Uncertain significance	RXRA	RXRA
chr9_137249058_137284186_DEL	chr9	137249058	137284186	DEL	Uncertain significance	RXRA	RXRA
chr9_137262869_137270174_DEL	chr9	137262869	137270174	DEL	Uncertain significance	RXRA	RXRA
chr9_137298964_137312828_DEL	chr9	137298964	137312828	DEL	Uncertain significance	RXRA	RXRA
chr9_137330379_137335914_DEL	chr9	137330379	137335914	DEL	Uncertain significance	RXRA	RXRA
chr9_137971918_138128536_DUP	chr9	137971918	138128536	DUP	Uncertain significance		OLFM1
chr9_138152131_138200843_DUP	chr9	138152131	138200843	DUP	Uncertain significance
chr9_138152131_138243967_DUP	chr9	138152131	138243967	DUP	Uncertain significance		C9orf62
chr9_138152131_138292538_DUP	chr9	138152131	138292538	DUP	Uncertain significance		C9orf62
chr9_138170334_138276153_DUP	chr9	138170334	138276153	DUP	Uncertain significance		C9orf62
chr9_139388782_139420590_DEL	chr9	139388782	139420590	DEL	Uncertain significance	NOTCH1	NOTCH1
chr9_139401023_139412752_DUP	chr9	139401023	139412752	DUP	Uncertain significance		NOTCH1
chr9_139925166_139925644_DEL	chr9	139925166	139925644	DEL	Uncertain significance		C9orf139, FUT7
chr9_139925383_139926073_DEL	chr9	139925383	139926073	DEL	Uncertain significance		C9orf139, FUT7
chr9_154933_239396_DUP	chr9	154933	239396	DUP	Uncertain significance		CBWD1, DOCK8
chr9_154933_268740_DUP	chr9	154933	268740	DUP	Uncertain significance		CBWD1, DOCK8
chr9_154933_275913_DUP	chr9	154933	275913	DUP	Uncertain significance		CBWD1, DOCK8
chr9_15533612_15634326_DEL	chr9	15533612	15634326	DEL	Uncertain significance		CCDC171
chr9_205964_253056_DUP	chr9	205964	253056	DUP	Uncertain significance		DOCK8
chr9_205964_271626_DUP	chr9	205964	271626	DUP	Uncertain significance		DOCK8
chr9_205964_331490_DUP	chr9	205964	331490	DUP	Uncertain significance		DOCK8
chr9_21255960_21351168_DEL	chr9	21255960	21351168	DEL	Uncertain significance		IFNA5, KLHL9, IFNA6
chr9_215296_244457_DUP	chr9	215296	244457	DUP	Uncertain significance		DOCK8
chr9_215296_253056_DEL	chr9	215296	253056	DEL	Uncertain significance		DOCK8
chr9_21970901_21971160_DUP	chr9	21970901	21971160	DUP	Uncertain significance		CDKN2A
chr9_21970901_21971211_DUP	chr9	21970901	21971211	DUP	Uncertain significance		CDKN2A
chr9_21970981_21971120_DUP	chr9	21970981	21971120	DUP	Uncertain significance		CDKN2A
chr9_21971016_21971211_DUP	chr9	21971016	21971211	DUP	Uncertain significance		CDKN2A
chr9_21971016_21974860_DEL	chr9	21971016	21974860	DEL	Uncertain significance		CDKN2A
chr9_24737563_24758610_DUP	chr9	24737563	24758610	DUP	Uncertain significance
chr9_30371616_30500626_DEL	chr9	30371616	30500626	DEL	Uncertain significance
chr9_396380_429474_DUP	chr9	396380	429474	DUP	Uncertain significance		DOCK8
chr9_406999_484336_DUP	chr9	406999	484336	DUP	Uncertain significance		DOCK8
chr9_4128138_4515470_DUP	chr9	4128138	4515470	DUP	Uncertain significance		GLIS3, SLC1A1
chr9_4132502_4547288_DUP	chr9	4132502	4547288	DUP	Uncertain significance		GLIS3, SLC1A1
chr9_4166670_4547288_DUP	chr9	4166670	4547288	DUP	Uncertain significance		GLIS3, SLC1A1
chr9_4168051_4546944_DUP	chr9	4168051	4546944	DUP	Uncertain significance		GLIS3, SLC1A1
chr9_4203214_4322428_DEL	chr9	4203214	4322428	DEL	Uncertain significance		GLIS3
chr9_4322428_4547288_DUP	chr9	4322428	4547288	DUP	Uncertain significance		SLC1A1
chr9_43393590_43603030_DEL	chr9	43393590	43603030	DEL	Uncertain significance
chr9_43393590_43849464_DEL	chr9	43393590	43849464	DEL	Uncertain significance		SPATA31A6, CNTNAP3B
chr9_4392999_4417561_DUP	chr9	4392999	4417561	DUP	Uncertain significance
chr9_44857467_44888946_DUP	chr9	44857467	44888946	DUP	Uncertain significance
chr9_543631_701529_DUP	chr9	543631	701529	DUP	Uncertain significance		KANK1
chr9_6844353_6973166_DUP	chr9	6844353	6973166	DUP	Uncertain significance		KDM4C
chr9_7065141_7216180_DUP	chr9	7065141	7216180	DUP	Uncertain significance		KDM4C
chr9_7294103_7783210_DUP	chr9	7294103	7783210	DUP	Uncertain significance
chr9_73718746_73937299_DUP	chr9	73718746	73937299	DUP	Uncertain significance		TRPM3
chr9_73950678_74082406_DEL	chr9	73950678	74082406	DEL	Uncertain significance		TRPM3
chr9_74103833_74363668_DUP	chr9	74103833	74363668	DUP	Uncertain significance		CEMIP2
chr9_7720636_7750283_DEL	chr9	7720636	7750283	DEL	Uncertain significance
chr9_7886552_7963435_DEL	chr9	7886552	7963435	DEL	Uncertain significance
chr9_79064239_79101227_DUP	chr9	79064239	79101227	DUP	Uncertain significance		GCNT1
chr9_79168621_79274466_DUP	chr9	79168621	79274466	DUP	Uncertain significance		PRUNE2
chr9_79459024_79537871_DUP	chr9	79459024	79537871	DUP	Uncertain significance		PRUNE2
chr9_79643283_79691650_DUP	chr9	79643283	79691650	DUP	Uncertain significance
chr9_79781237_80023009_DUP	chr9	79781237	80023009	DUP	Uncertain significance		VPS13A
chr9_79927180_79955345_DEL	chr9	79927180	79955345	DEL	Uncertain significance		VPS13A
chr9_79927180_79993871_DEL	chr9	79927180	79993871	DEL	Uncertain significance		VPS13A
chr9_88278534_88410441_DUP	chr9	88278534	88410441	DUP	Uncertain significance		AGTPBP1
chr9_9798092_9822930_DEL	chr9	9798092	9822930	DEL	Uncertain significance	PTPRD	PTPRD
chr9_98664812_98683550_DEL	chr9	98664812	98683550	DEL	Uncertain significance		ERCC6L2
chr9_98664812_98695299_DEL	chr9	98664812	98695299	DEL	Uncertain significance		ERCC6L2
chr10_10934182_10958193_DEL	chr10	10934182	10958193	DEL	Uncertain significance	CELF2	CELF2
chr10_112356156_112366425_DEL	chr10	112356156	112366425	DEL	Uncertain significance	SMC3	SMC3
chr10_112356156_112369708_DEL	chr10	112356156	112369708	DEL	Uncertain significance	SMC3	SMC3
chr10_112741551_112783713_DEL	chr10	112741551	112783713	DEL	Uncertain significance	SHOC2	SHOC2
chr10_127654536_127722039_DEL	chr10	127654536	127722039	DEL	Uncertain significance		FANK1, ADAM12
chr10_128014766_128058562_DEL	chr10	128014766	128058562	DEL	Uncertain significance		ADAM12
chr10_132124523_132531025_DUP	chr10	132124523	132531025	DUP	Uncertain significance
chr10_134251610_134280684_DEL	chr10	134251610	134280684	DEL	Uncertain significance
chr10_134422824_134757339_DUP	chr10	134422824	134757339	DUP	Uncertain significance		INPP5A, NKX6-2, CFAP46
chr10_134495442_134615651_DUP	chr10	134495442	134615651	DUP	Uncertain significance		INPP5A, NKX6-2
chr10_134571104_134808445_DUP	chr10	134571104	134808445	DUP	Uncertain significance		INPP5A, NKX6-2, CFAP46
chr10_134874325_134915832_DUP	chr10	134874325	134915832	DUP	Uncertain significance		ADGRA1
chr10_135234839_135288027_DUP	chr10	135234839	135288027	DUP	Benign		MTG1, SPRN
chr10_135234839_135334639_DUP	chr10	135234839	135334639	DUP	Benign		MTG1, SPRN
chr10_135234839_135376669_DUP	chr10	135234839	135376669	DUP	Benign		MTG1, SPRN, CYP2E1, SYCE1
chr10_135240371_135341509_DUP	chr10	135240371	135341509	DUP	Benign		CYP2E1
chr10_135240371_135434303_DUP	chr10	135240371	135434303	DUP	Benign		CYP2E1, SYCE1
chr10_135244578_135376669_DUP	chr10	135244578	135376669	DUP	Benign		CYP2E1, SYCE1
chr10_135252932_135341509_DUP	chr10	135252932	135341509	DUP	Benign		CYP2E1
chr10_135252932_135402200_DEL	chr10	135252932	135402200	DEL	Uncertain significance		CYP2E1, SYCE1
chr10_135257091_135376669_DEL	chr10	135257091	135376669	DEL	Uncertain significance		CYP2E1, SYCE1
chr10_135266946_135341299_DUP	chr10	135266946	135341299	DUP	Benign		CYP2E1
chr10_135269955_135341299_DUP	chr10	135269955	135341299	DUP	Benign		CYP2E1
chr10_135294709_135371449_DUP	chr10	135294709	135371449	DUP	Benign		CYP2E1, SYCE1
chr10_135298293_135338359_DEL	chr10	135298293	135338359	DEL	Uncertain significance
chr10_135298293_135340249_DEL	chr10	135298293	135340249	DEL	Uncertain significance
chr10_135320016_135336289_DUP	chr10	135320016	135336289	DUP	Benign
chr10_135332149_135370609_DUP	chr10	135332149	135370609	DUP	Benign		CYP2E1, SYCE1
chr10_135332959_135338359_DEL	chr10	135332959	135338359	DEL	Uncertain significance
chr10_135333169_135340039_DEL	chr10	135333169	135340039	DEL	Uncertain significance
chr10_135333379_135338359_DEL	chr10	135333379	135338359	DEL	Uncertain significance
chr10_135333379_135338989_DEL	chr10	135333379	135338989	DEL	Uncertain significance
chr10_135333379_135340249_DEL	chr10	135333379	135340249	DEL	Uncertain significance
chr10_135334639_135365779_DUP	chr10	135334639	135365779	DUP	Benign		CYP2E1
chr10_135334849_135344449_DEL	chr10	135334849	135344449	DEL	Uncertain significance		CYP2E1
chr10_135335869_135338359_DEL	chr10	135335869	135338359	DEL	Uncertain significance
chr10_135339199_135341299_DUP	chr10	135339199	135341299	DUP	Benign		CYP2E1
chr10_135346705_135352520_DUP	chr10	135346705	135352520	DUP	Benign		CYP2E1
chr10_135349069_135376669_DUP	chr10	135349069	135376669	DUP	Benign		CYP2E1, SYCE1
chr10_135349226_135352520_DUP	chr10	135349226	135352520	DUP	Benign		CYP2E1
chr10_135349226_135371449_DUP	chr10	135349226	135371449	DUP	Benign		CYP2E1, SYCE1
chr10_135352520_135356810_DEL	chr10	135352520	135356810	DEL	Uncertain significance		CYP2E1
chr10_135352520_135357560_DEL	chr10	135352520	135357560	DEL	Uncertain significance		CYP2E1
chr10_135352520_135411646_DEL	chr10	135352520	135411646	DEL	Uncertain significance		CYP2E1, SYCE1
chr10_135353060_135367879_DEL	chr10	135353060	135367879	DEL	Uncertain significance
chr10_135353960_135358430_DEL	chr10	135353960	135358430	DEL	Uncertain significance
chr10_135359390_135367459_DUP	chr10	135359390	135367459	DUP	Benign
chr10_135371869_135411646_DEL	chr10	135371869	135411646	DEL	Uncertain significance		SYCE1
chr10_135373679_135376669_DUP	chr10	135373679	135376669	DUP	Benign		SYCE1
chr10_135373759_135376669_DUP	chr10	135373759	135376669	DUP	Benign		SYCE1
chr10_135373969_135410096_DEL	chr10	135373969	135410096	DEL	Uncertain significance		SYCE1
chr10_135374179_135411646_DEL	chr10	135374179	135411646	DEL	Uncertain significance		SYCE1
chr10_14987109_15060883_DEL	chr10	14987109	15060883	DEL	Uncertain significance		DCLRE1C, MEIG1
chr10_27606435_27700887_DEL	chr10	27606435	27700887	DEL	Uncertain significance		PTCHD3
chr10_3268286_3347548_DUP	chr10	3268286	3347548	DUP	Uncertain significance
chr10_3326652_3420688_DEL	chr10	3326652	3420688	DEL	Uncertain significance
chr10_35207153_35474421_DUP	chr10	35207153	35474421	DUP	Uncertain significance		CUL2, CREM
chr10_42408818_42478452_DUP	chr10	42408818	42478452	DUP	Uncertain significance
chr10_42408818_42488045_DUP	chr10	42408818	42488045	DUP	Uncertain significance
chr10_42408818_42493103_DUP	chr10	42408818	42493103	DUP	Uncertain significance
chr10_42408818_42682133_DUP	chr10	42408818	42682133	DUP	Uncertain significance
chr10_42428509_42478452_DUP	chr10	42428509	42478452	DUP	Uncertain significance
chr10_42428509_42493103_DUP	chr10	42428509	42493103	DUP	Uncertain significance
chr10_43600467_43607621_DUP	chr10	43600467	43607621	DUP	Uncertain significance		RET
chr10_45221793_45353080_DUP	chr10	45221793	45353080	DUP	Uncertain significance
chr10_46979929_47703869_DUP	chr10	46979929	47703869	DUP	Benign		GPRIN2, NPY4R2, NPY4R, FAM25G, ANTXRL
chr10_47074201_47703869_DUP	chr10	47074201	47703869	DUP	Benign		NPY4R2, NPY4R, FAM25G, ANTXRL
chr10_47536152_47646751_DEL	chr10	47536152	47646751	DEL	Benign
chr10_47536152_47667164_DUP	chr10	47536152	47667164	DUP	Uncertain significance		ANTXRL
chr10_47536152_47703869_DUP	chr10	47536152	47703869	DUP	Uncertain significance		ANTXRL
chr10_47566249_47694755_DUP	chr10	47566249	47694755	DUP	Benign		ANTXRL
chr10_47596804_47621968_DUP	chr10	47596804	47621968	DUP	Benign
chr10_47596804_47667164_DUP	chr10	47596804	47667164	DUP	Benign		ANTXRL
chr10_47596804_47694755_DUP	chr10	47596804	47694755	DUP	Benign		ANTXRL
chr10_47596804_47703869_DUP	chr10	47596804	47703869	DUP	Benign		ANTXRL
chr10_47613027_47667164_DUP	chr10	47613027	47667164	DUP	Benign		ANTXRL
chr10_47613027_47693227_DUP	chr10	47613027	47693227	DUP	Benign		ANTXRL
chr10_47613027_47694755_DUP	chr10	47613027	47694755	DUP	Benign		ANTXRL
chr10_47613027_47703869_DUP	chr10	47613027	47703869	DUP	Benign		ANTXRL
chr10_47621968_47703869_DUP	chr10	47621968	47703869	DUP	Benign		ANTXRL
chr10_47635443_47694755_DUP	chr10	47635443	47694755	DUP	Benign		ANTXRL
chr10_47635443_47703869_DUP	chr10	47635443	47703869	DUP	Benign		ANTXRL
chr10_47641862_47703869_DUP	chr10	47641862	47703869	DUP	Benign		ANTXRL
chr10_51822906_52033901_DUP	chr10	51822906	52033901	DUP	Uncertain significance		WASHC2A, ASAH2
chr10_63814914_63849790_DEL	chr10	63814914	63849790	DEL	Uncertain significance	ARID5B	ARID5B
chr10_66179036_66279382_DUP	chr10	66179036	66279382	DUP	Uncertain significance
chr10_68079310_68113595_DEL	chr10	68079310	68113595	DEL	Uncertain significance		CTNNA3
chr10_68298746_68355067_DEL	chr10	68298746	68355067	DEL	Uncertain significance		CTNNA3
chr10_68479424_68502854_DEL	chr10	68479424	68502854	DEL	Uncertain significance		CTNNA3
chr10_79699678_79735473_DUP	chr10	79699678	79735473	DUP	Uncertain significance		POLR3A
chr10_79871569_80067276_DUP	chr10	79871569	80067276	DUP	Uncertain significance
chr10_80175240_80964796_DUP	chr10	80175240	80964796	DUP	Uncertain significance		ZMIZ1
chr10_81307384_81373777_DEL	chr10	81307384	81373777	DEL	Uncertain significance		SFTPA2, SFTPA1
chr10_81685270_81919726_DUP	chr10	81685270	81919726	DUP	Uncertain significance		SFTPD, TMEM254, PLAC9, ANXA11
chr10_81691034_81918128_DUP	chr10	81691034	81918128	DUP	Uncertain significance		SFTPD, TMEM254, PLAC9, ANXA11
chr10_81691034_81919726_DUP	chr10	81691034	81919726	DUP	Uncertain significance		SFTPD, TMEM254, PLAC9, ANXA11
chr10_81691034_81932562_DUP	chr10	81691034	81932562	DUP	Uncertain significance		SFTPD, TMEM254, PLAC9, ANXA11
chr10_81691034_81984357_DUP	chr10	81691034	81984357	DUP	Uncertain significance		SFTPD, TMEM254, PLAC9, ANXA11
chr10_81711561_81918128_DUP	chr10	81711561	81918128	DUP	Uncertain significance		TMEM254, PLAC9, ANXA11
chr10_81715280_81984357_DUP	chr10	81715280	81984357	DUP	Uncertain significance		TMEM254, PLAC9, ANXA11
chr10_82800744_83029559_DEL	chr10	82800744	83029559	DEL	Uncertain significance
chr10_83945607_83955217_DEL	chr10	83945607	83955217	DEL	Uncertain significance		NRG3
chr10_89653781_89653867_DEL	chr10	89653781	89653867	DEL	Likely pathogenic	PTEN	PTEN
chr10_89653781_89657150_DEL	chr10	89653781	89657150	DEL	Likely pathogenic	PTEN	PTEN
chr10_89653781_89685315_DEL	chr10	89653781	89685315	DEL	Likely pathogenic	PTEN	PTEN
chr10_89653781_89690847_DEL	chr10	89653781	89690847	DEL	Uncertain significance	PTEN	PTEN
chr10_89653781_89693010_DEL	chr10	89653781	89693010	DEL	Likely pathogenic	PTEN	PTEN
chr10_89653781_89699055_DEL	chr10	89653781	89699055	DEL	Likely pathogenic	PTEN	PTEN
chr10_89653805_89699055_DEL	chr10	89653805	89699055	DEL	Likely pathogenic	PTEN	PTEN
chr10_89685269_89690847_DEL	chr10	89685269	89690847	DEL	Likely pathogenic	PTEN	PTEN
chr10_89685269_89693010_DEL	chr10	89685269	89693010	DEL	Likely pathogenic	PTEN	PTEN
chr10_89685269_89699055_DEL	chr10	89685269	89699055	DEL	Likely pathogenic	PTEN	PTEN
chr10_89690811_89693010_DEL	chr10	89690811	89693010	DEL	Likely pathogenic	PTEN	PTEN
chr10_89690811_89699055_DEL	chr10	89690811	89699055	DEL	Likely pathogenic	PTEN	PTEN
chr10_89690835_89699055_DEL	chr10	89690835	89699055	DEL	Likely pathogenic	PTEN	PTEN
chr10_89692946_89693010_DEL	chr10	89692946	89693010	DEL	Likely pathogenic	PTEN	PTEN
chr10_89692946_89699055_DEL	chr10	89692946	89699055	DEL	Likely pathogenic	PTEN	PTEN
chr10_89692974_89699055_DEL	chr10	89692974	89699055	DEL	Likely pathogenic	PTEN	PTEN
chr10_89711965_89712021_DEL	chr10	89711965	89712021	DEL	Uncertain significance	PTEN	PTEN
chr10_96511926_96534584_DEL	chr10	96511926	96534584	DEL	Uncertain significance		CYP2C19
chr10_96511926_96534768_DEL	chr10	96511926	96534768	DEL	Uncertain significance		CYP2C19
chr10_96511926_96534867_DEL	chr10	96511926	96534867	DEL	Uncertain significance		CYP2C19
chr10_96511926_96534878_DEL	chr10	96511926	96534878	DEL	Uncertain significance		CYP2C19
chr10_96511926_96556784_DEL	chr10	96511926	96556784	DEL	Uncertain significance		CYP2C19
chr10_96536056_96541982_DEL	chr10	96536056	96541982	DEL	Uncertain significance		CYP2C19
chr10_96536056_96556784_DEL	chr10	96536056	96556784	DEL	Uncertain significance		CYP2C19
chr11_102985987_103026205_DEL	chr11	102985987	103026205	DEL	Uncertain significance		DYNC2H1
chr11_102985987_103040982_DEL	chr11	102985987	103040982	DEL	Uncertain significance		DYNC2H1
chr11_102985987_103121473_DEL	chr11	102985987	103121473	DEL	Uncertain significance		DYNC2H1
chr11_102985987_103124329_DEL	chr11	102985987	103124329	DEL	Uncertain significance		DYNC2H1
chr11_102991767_103032428_DEL	chr11	102991767	103032428	DEL	Uncertain significance		DYNC2H1
chr11_102995924_103040982_DEL	chr11	102995924	103040982	DEL	Uncertain significance		DYNC2H1
chr11_103019260_103029516_DEL	chr11	103019260	103029516	DEL	Uncertain significance		DYNC2H1
chr11_103019260_103032428_DEL	chr11	103019260	103032428	DEL	Uncertain significance		DYNC2H1
chr11_103019260_103052558_DEL	chr11	103019260	103052558	DEL	Uncertain significance		DYNC2H1
chr11_103022930_103029516_DEL	chr11	103022930	103029516	DEL	Uncertain significance		DYNC2H1
chr11_103022930_103032428_DEL	chr11	103022930	103032428	DEL	Uncertain significance		DYNC2H1
chr11_103022930_103040982_DEL	chr11	103022930	103040982	DEL	Uncertain significance		DYNC2H1
chr11_103090692_103121473_DEL	chr11	103090692	103121473	DEL	Uncertain significance		DYNC2H1
chr11_103090692_103153788_DEL	chr11	103090692	103153788	DEL	Uncertain significance		DYNC2H1
chr11_105119607_105247954_DUP	chr11	105119607	105247954	DUP	Uncertain significance
chr11_108098321_108098616_DEL	chr11	108098321	108098616	DEL	Likely pathogenic	ATM	ATM
chr11_108098321_108114732_DEL	chr11	108098321	108114732	DEL	Likely pathogenic	ATM	ATM
chr11_108098321_108117756_DEL	chr11	108098321	108117756	DEL	Likely pathogenic	ATM	ATM
chr11_108098321_108218004_DEL	chr11	108098321	108218004	DEL	Likely pathogenic	ATM	ATM
chr11_108099911_108114732_DEL	chr11	108099911	108114732	DEL	Uncertain significance	ATM	ATM
chr11_108106396_108114732_DEL	chr11	108106396	108114732	DEL	Likely pathogenic	ATM	ATM
chr11_108114696_108206694_DUP	chr11	108114696	108206694	DUP	Uncertain significance		ATM
chr11_108122592_108124761_DEL	chr11	108122592	108124761	DEL	Uncertain significance	ATM	ATM
chr11_108150237_108218004_DEL	chr11	108150237	108218004	DEL	Uncertain significance	ATM	ATM
chr11_108151786_108164206_DEL	chr11	108151786	108164206	DEL	Likely pathogenic	ATM	ATM
chr11_108151786_108218004_DEL	chr11	108151786	108218004	DEL	Likely pathogenic	ATM	ATM
chr11_108153424_108155008_DEL	chr11	108153424	108155008	DEL	Uncertain significance	ATM	ATM
chr11_108153424_108155043_DEL	chr11	108153424	108155043	DEL	Likely pathogenic	ATM	ATM
chr11_108153424_108155056_DEL	chr11	108153424	108155056	DEL	Uncertain significance	ATM	ATM
chr11_108153424_108164206_DEL	chr11	108153424	108164206	DEL	Uncertain significance	ATM	ATM
chr11_108153424_108218004_DEL	chr11	108153424	108218004	DEL	Likely pathogenic	ATM	ATM
chr11_108153485_108164206_DEL	chr11	108153485	108164206	DEL	Likely pathogenic	ATM	ATM
chr11_108154953_108164206_DEL	chr11	108154953	108164206	DEL	Likely pathogenic	ATM	ATM
chr11_108159703_108164206_DEL	chr11	108159703	108164206	DEL	Likely pathogenic	ATM	ATM
chr11_108159703_108168116_DEL	chr11	108159703	108168116	DEL	Likely pathogenic	ATM	ATM
chr11_108159732_108164206_DEL	chr11	108159732	108164206	DEL	Likely pathogenic	ATM	ATM
chr11_108159792_108164206_DEL	chr11	108159792	108164206	DEL	Likely pathogenic	ATM	ATM
chr11_108175400_108186639_DEL	chr11	108175400	108186639	DEL	Likely pathogenic	ATM	ATM
chr11_108179837_108190790_DEL	chr11	108179837	108190790	DEL	Uncertain significance	ATM	ATM
chr11_108180888_108190790_DEL	chr11	108180888	108190790	DEL	Likely pathogenic	ATM	ATM
chr11_108181032_108186639_DEL	chr11	108181032	108186639	DEL	Likely pathogenic	ATM	ATM
chr11_108186590_108190790_DEL	chr11	108186590	108190790	DEL	Uncertain significance	ATM	ATM
chr11_108188101_108190790_DEL	chr11	108188101	108190790	DEL	Uncertain significance	ATM	ATM
chr11_108202172_108202764_DEL	chr11	108202172	108202764	DEL	Likely pathogenic	ATM	ATM
chr11_108202172_108203626_DEL	chr11	108202172	108203626	DEL	Likely pathogenic	ATM	ATM
chr11_108202172_108204673_DEL	chr11	108202172	108204673	DEL	Uncertain significance	ATM	ATM
chr11_108213939_108216637_DEL	chr11	108213939	108216637	DEL	Likely pathogenic	ATM	ATM
chr11_108213939_108218004_DEL	chr11	108213939	108218004	DEL	Likely pathogenic	ATM	ATM
chr11_119092634_119148979_DEL	chr11	119092634	119148979	DEL	Uncertain significance		CBL
chr11_119092634_119149251_DEL	chr11	119092634	119149251	DEL	Uncertain significance		CBL
chr11_119144685_119149251_DEL	chr11	119144685	119149251	DEL	Uncertain significance		CBL
chr11_1274493_1292601_DEL	chr11	1274493	1292601	DEL	Benign		MUC5B
chr11_129435757_129505704_DEL	chr11	129435757	129505704	DEL	Uncertain significance
chr11_130512012_130740424_DEL	chr11	130512012	130740424	DEL	Uncertain significance
chr11_134348134_134619197_DUP	chr11	134348134	134619197	DUP	Uncertain significance
chr11_134600370_134616736_DUP	chr11	134600370	134616736	DUP	Uncertain significance
chr11_134678632_134712930_DUP	chr11	134678632	134712930	DUP	Uncertain significance
chr11_134763141_134945120_DUP	chr11	134763141	134945120	DUP	Uncertain significance
chr11_1383289_1418877_DUP	chr11	1383289	1418877	DUP	Uncertain significance		BRSK2
chr11_21425153_21504718_DEL	chr11	21425153	21504718	DEL	Uncertain significance		NELL1
chr11_2466464_2466705_DEL	chr11	2466464	2466705	DEL	Likely pathogenic	KCNQ1	KCNQ1
chr11_252649_509997_DUP	chr11	252649	509997	DUP	Uncertain significance		PSMD13, NLRP6, PGGHG, IFITM5, IFITM2, IFITM1, IFITM3, B4GALNT4, PKP3, SIGIRR, ANO9, PTDSS2, RNH1
chr11_2592624_2593334_DUP	chr11	2592624	2593334	DUP	Uncertain significance		KCNQ1
chr11_2592635_2593334_DUP	chr11	2592635	2593334	DUP	Uncertain significance		KCNQ1
chr11_2593245_2593334_DEL	chr11	2593245	2593334	DEL	Likely pathogenic	KCNQ1	KCNQ1
chr11_2593245_2593334_DUP	chr11	2593245	2593334	DUP	Uncertain significance		KCNQ1
chr11_2608920_2610074_DEL	chr11	2608920	2610074	DEL	Likely pathogenic	KCNQ1	KCNQ1
chr11_27000266_27226591_DEL	chr11	27000266	27226591	DEL	Uncertain significance		FIBIN, BBOX1
chr11_28090910_28153971_DEL	chr11	28090910	28153971	DEL	Uncertain significance		KIF18A, METTL15
chr11_2869033_2873761_DUP	chr11	2869033	2873761	DUP	Uncertain significance		KCNQ1
chr11_2936281_2937951_DEL	chr11	2936281	2937951	DEL	Uncertain significance		SLC22A18
chr11_33439135_33506998_DUP	chr11	33439135	33506998	DUP	Uncertain significance		KIAA1549L
chr11_34643721_34769080_DUP	chr11	34643721	34769080	DUP	Uncertain significance		EHF
chr11_34655363_34769080_DUP	chr11	34655363	34769080	DUP	Uncertain significance		EHF
chr11_34665865_34769080_DUP	chr11	34665865	34769080	DUP	Uncertain significance		EHF
chr11_37768477_37842819_DUP	chr11	37768477	37842819	DUP	Uncertain significance
chr11_4112541_4173173_DUP	chr11	4112541	4173173	DUP	Uncertain significance		STIM1, RRM1
chr11_42916170_42958067_DUP	chr11	42916170	42958067	DUP	Uncertain significance
chr11_4526432_4569315_DEL	chr11	4526432	4569315	DEL	Uncertain significance		OR52M1
chr11_46083690_46134905_DEL	chr11	46083690	46134905	DEL	Uncertain significance	PHF21A	PHF21A
chr11_47354842_47355107_DEL	chr11	47354842	47355107	DEL	Uncertain significance	MYBPC3	MYBPC3
chr11_47355471_47356622_DEL	chr11	47355471	47356622	DEL	Likely pathogenic	MYBPC3	MYBPC3
chr11_47355471_47357563_DEL	chr11	47355471	47357563	DEL	Likely pathogenic	MYBPC3	MYBPC3
chr11_47355502_47356754_DEL	chr11	47355502	47356754	DEL	Likely pathogenic	MYBPC3	MYBPC3
chr11_47356589_47356754_DEL	chr11	47356589	47356754	DEL	Uncertain significance	MYBPC3	MYBPC3
chr11_47356690_47357495_DUP	chr11	47356690	47357495	DUP	Uncertain significance		MYBPC3
chr11_47357493_47357563_DEL	chr11	47357493	47357563	DEL	Uncertain significance	MYBPC3	MYBPC3
chr11_47364381_47364457_DEL	chr11	47364381	47364457	DEL	Likely pathogenic	MYBPC3	MYBPC3
chr11_47371324_47371660_DUP	chr11	47371324	47371660	DUP	Uncertain significance		MYBPC3
chr11_47371564_47372154_DUP	chr11	47371564	47372154	DUP	Uncertain significance		MYBPC3
chr11_47371589_47372109_DEL	chr11	47371589	47372109	DEL	Likely pathogenic	MYBPC3	MYBPC3
chr11_47371589_47372135_DEL	chr11	47371589	47372135	DEL	Likely pathogenic	MYBPC3	MYBPC3
chr11_47371589_47372154_DEL	chr11	47371589	47372154	DEL	Likely pathogenic	MYBPC3	MYBPC3
chr11_47371592_47372135_DEL	chr11	47371592	47372135	DEL	Likely pathogenic	MYBPC3	MYBPC3
chr11_47371598_47372135_DEL	chr11	47371598	47372135	DEL	Likely pathogenic	MYBPC3	MYBPC3
chr11_48387275_48876899_DEL	chr11	48387275	48876899	DEL	Uncertain significance		OR4C5, OR4A47
chr11_48416898_48925223_DEL	chr11	48416898	48925223	DEL	Uncertain significance		OR4A47
chr11_48620150_48876899_DUP	chr11	48620150	48876899	DUP	Uncertain significance
chr11_50180209_50630255_DUP	chr11	50180209	50630255	DUP	Uncertain significance
chr11_51314744_51527710_DUP	chr11	51314744	51527710	DUP	Uncertain significance		OR4A5, OR4C46
chr11_5225901_5236954_DEL	chr11	5225901	5236954	DEL	Uncertain significance
chr11_5246619_5246940_DEL	chr11	5246619	5246940	DEL	Uncertain significance		HBB
chr11_5246715_5246887_DUP	chr11	5246715	5246887	DUP	Uncertain significance		HBB
chr11_5246715_5246940_DEL	chr11	5246715	5246940	DEL	Uncertain significance		HBB
chr11_5246844_5246944_DEL	chr11	5246844	5246944	DEL	Uncertain significance		HBB
chr11_5247805_5247934_DUP	chr11	5247805	5247934	DUP	Uncertain significance		HBB
chr11_5247834_5247934_DUP	chr11	5247834	5247934	DUP	Uncertain significance		HBB
chr11_5247851_5247934_DUP	chr11	5247851	5247934	DUP	Uncertain significance		HBB
chr11_5247872_5247934_DUP	chr11	5247872	5247934	DUP	Uncertain significance		HBB
chr11_5247967_5248008_DEL	chr11	5247967	5248008	DEL	Uncertain significance		HBB
chr11_5247967_5248010_DEL	chr11	5247967	5248010	DEL	Uncertain significance		HBB
chr11_5247967_5248013_DEL	chr11	5247967	5248013	DEL	Uncertain significance		HBB
chr11_5247967_5248166_DEL	chr11	5247967	5248166	DEL	Uncertain significance		HBB
chr11_5247987_5248013_DEL	chr11	5247987	5248013	DEL	Uncertain significance		HBB
chr11_5247987_5248166_DEL	chr11	5247987	5248166	DEL	Uncertain significance		HBB
chr11_5248029_5248182_DUP	chr11	5248029	5248182	DUP	Uncertain significance		HBB
chr11_5248029_5248184_DUP	chr11	5248029	5248184	DUP	Uncertain significance		HBB
chr11_5248154_5248182_DUP	chr11	5248154	5248182	DUP	Uncertain significance		HBB
chr11_5248154_5248184_DUP	chr11	5248154	5248184	DUP	Uncertain significance		HBB
chr11_5248169_5248184_DUP	chr11	5248169	5248184	DUP	Uncertain significance		HBB
chr11_5248173_5248184_DUP	chr11	5248173	5248184	DUP	Uncertain significance		HBB
chr11_5248184_5248250_DEL	chr11	5248184	5248250	DEL	Uncertain significance		HBB
chr11_5248193_5248218_DEL	chr11	5248193	5248218	DEL	Uncertain significance		HBB
chr11_5248193_5248234_DEL	chr11	5248193	5248234	DEL	Uncertain significance		HBB
chr11_5248193_5248244_DEL	chr11	5248193	5248244	DEL	Uncertain significance		HBB
chr11_5248193_5248248_DEL	chr11	5248193	5248248	DEL	Uncertain significance		HBB
chr11_5248193_5248250_DEL	chr11	5248193	5248250	DEL	Uncertain significance		HBB
chr11_5248193_5248251_DEL	chr11	5248193	5248251	DEL	Uncertain significance		HBB
chr11_5248193_5248301_DEL	chr11	5248193	5248301	DEL	Uncertain significance		HBB
chr11_5248193_5248332_DEL	chr11	5248193	5248332	DEL	Uncertain significance		HBB
chr11_5248200_5248244_DEL	chr11	5248200	5248244	DEL	Uncertain significance		HBB
chr11_5248202_5248244_DEL	chr11	5248202	5248244	DEL	Uncertain significance		HBB
chr11_5248206_5248244_DEL	chr11	5248206	5248244	DEL	Uncertain significance		HBB
chr11_5248216_5248244_DEL	chr11	5248216	5248244	DEL	Uncertain significance		HBB
chr11_5248224_5248244_DEL	chr11	5248224	5248244	DEL	Uncertain significance		HBB
chr11_5248224_5248250_DEL	chr11	5248224	5248250	DEL	Uncertain significance		HBB
chr11_5248224_5248251_DEL	chr11	5248224	5248251	DEL	Uncertain significance		HBB
chr11_61664757_61768706_DUP	chr11	61664757	61768706	DUP	Uncertain significance		RAB3IL1, BEST1, FTH1
chr11_64572060_64572532_DUP	chr11	64572060	64572532	DUP	Uncertain significance		MEN1
chr11_64572060_64572560_DUP	chr11	64572060	64572560	DUP	Uncertain significance		MEN1
chr11_64572060_64572613_DUP	chr11	64572060	64572613	DUP	Uncertain significance		MEN1
chr11_64572060_64572643_DUP	chr11	64572060	64572643	DUP	Uncertain significance		MEN1
chr11_64572060_64572658_DUP	chr11	64572060	64572658	DUP	Uncertain significance		MEN1
chr11_64572060_64572671_DUP	chr11	64572060	64572671	DUP	Uncertain significance		MEN1
chr11_64572175_64572671_DUP	chr11	64572175	64572671	DUP	Uncertain significance		MEN1
chr11_64572227_64572671_DUP	chr11	64572227	64572671	DUP	Uncertain significance		MEN1
chr11_64572495_64572671_DUP	chr11	64572495	64572671	DUP	Uncertain significance		MEN1
chr11_64577150_64577603_DUP	chr11	64577150	64577603	DUP	Uncertain significance		MEN1
chr11_64590854_64637961_DEL	chr11	64590854	64637961	DEL	Uncertain significance		CDC42BPG, EHD1
chr11_67350326_67351441_DEL	chr11	67350326	67351441	DEL	Uncertain significance		GSTP1
chr11_67350451_67351441_DEL	chr11	67350451	67351441	DEL	Uncertain significance		GSTP1
chr11_67350451_67351591_DEL	chr11	67350451	67351591	DEL	Uncertain significance		GSTP1
chr11_67350561_67351241_DEL	chr11	67350561	67351241	DEL	Uncertain significance
chr11_67350561_67351441_DEL	chr11	67350561	67351441	DEL	Uncertain significance		GSTP1
chr11_67350621_67351391_DEL	chr11	67350621	67351391	DEL	Uncertain significance		GSTP1
chr11_67350621_67351441_DEL	chr11	67350621	67351441	DEL	Uncertain significance		GSTP1
chr11_67350681_67351091_DEL	chr11	67350681	67351091	DEL	Uncertain significance
chr11_67350681_67351241_DEL	chr11	67350681	67351241	DEL	Uncertain significance
chr11_67350681_67351391_DEL	chr11	67350681	67351391	DEL	Uncertain significance		GSTP1
chr11_67350681_67351441_DEL	chr11	67350681	67351441	DEL	Uncertain significance		GSTP1
chr11_67350681_67351941_DEL	chr11	67350681	67351941	DEL	Uncertain significance		GSTP1
chr11_67350801_67351343_DUP	chr11	67350801	67351343	DUP	Uncertain significance		GSTP1
chr11_67350801_67351441_DEL	chr11	67350801	67351441	DEL	Uncertain significance		GSTP1
chr11_67350801_67351441_DUP	chr11	67350801	67351441	DUP	Uncertain significance		GSTP1
chr11_67350891_67351441_DEL	chr11	67350891	67351441	DEL	Uncertain significance		GSTP1
chr11_67350932_67351441_DEL	chr11	67350932	67351441	DEL	Uncertain significance		GSTP1
chr11_67350932_67351591_DEL	chr11	67350932	67351591	DEL	Uncertain significance		GSTP1
chr11_67351041_67351441_DEL	chr11	67351041	67351441	DEL	Uncertain significance		GSTP1
chr11_67395634_67442577_DUP	chr11	67395634	67442577	DUP	Uncertain significance		NUDT8, TBX10, ACY3, ALDH3B2
chr11_698126_739458_DUP	chr11	698126	739458	DUP	Uncertain significance		TMEM80, EPS8L2
chr11_72723762_72814435_DEL	chr11	72723762	72814435	DEL	Uncertain significance		FCHSD2
chr11_80634140_80762654_DEL	chr11	80634140	80762654	DEL	Uncertain significance
chr11_80852138_80888200_DEL	chr11	80852138	80888200	DEL	Uncertain significance
chr11_85967670_86028258_DEL	chr11	85967670	86028258	DEL	Uncertain significance	EED	EED, HIKESHI
chr11_866920_900809_DEL	chr11	866920	900809	DEL	Uncertain significance		TSPAN4, CHID1
chr11_99523253_99565136_DEL	chr11	99523253	99565136	DEL	Uncertain significance		CNTN5
chr12_100278608_100454351_DUP	chr12	100278608	100454351	DUP	Uncertain significance		UHRF1BP1L, ANKS1B
chr12_100307887_100454351_DUP	chr12	100307887	100454351	DUP	Uncertain significance		UHRF1BP1L, ANKS1B
chr12_100373107_100454351_DUP	chr12	100373107	100454351	DUP	Uncertain significance		UHRF1BP1L, ANKS1B
chr12_102587534_102644317_DEL	chr12	102587534	102644317	DEL	Uncertain significance		PARPBP, PMCH
chr12_10410264_10467067_DEL	chr12	10410264	10467067	DEL	Uncertain significance		KLRD1
chr12_10410264_10484369_DEL	chr12	10410264	10484369	DEL	Uncertain significance		KLRD1
chr12_105512243_105555180_DEL	chr12	105512243	105555180	DEL	Uncertain significance		WASHC4
chr12_105518614_105555180_DEL	chr12	105518614	105555180	DEL	Uncertain significance		WASHC4
chr12_105519873_105555180_DEL	chr12	105519873	105555180	DEL	Uncertain significance		WASHC4
chr12_11495064_11567700_DEL	chr12	11495064	11567700	DEL	Uncertain significance		PRB1, PRB2
chr12_118958747_119022917_DEL	chr12	118958747	119022917	DEL	Uncertain significance
chr12_130301142_130312447_DUP	chr12	130301142	130312447	DUP	Uncertain significance		TMEM132D
chr12_130303258_130312447_DUP	chr12	130303258	130312447	DUP	Uncertain significance		TMEM132D
chr12_130306802_130320635_DUP	chr12	130306802	130320635	DUP	Uncertain significance		TMEM132D
chr12_131831742_131991337_DUP	chr12	131831742	131991337	DUP	Uncertain significance
chr12_131963851_132422244_DUP	chr12	131963851	132422244	DUP	Uncertain significance		SFSWAP, MMP17, ULK1, PUS1
chr12_14288015_14329008_DUP	chr12	14288015	14329008	DUP	Uncertain significance
chr12_19533819_19573650_DUP	chr12	19533819	19573650	DUP	Uncertain significance
chr12_21010543_21408845_DEL	chr12	21010543	21408845	DEL	Uncertain significance		SLCO1B3, SLCO1B3-SLCO1B7, SLCO1B7, SLCO1B1
chr12_21329730_21331629_DEL	chr12	21329730	21331629	DEL	Uncertain significance		SLCO1B1
chr12_21351977_21396990_DUP	chr12	21351977	21396990	DUP	Uncertain significance		SLCO1B1
chr12_21353478_21355870_DEL	chr12	21353478	21355870	DEL	Uncertain significance		SLCO1B1
chr12_21355406_21359931_DEL	chr12	21355406	21359931	DEL	Uncertain significance		SLCO1B1
chr12_24262186_24441990_DEL	chr12	24262186	24441990	DEL	Uncertain significance
chr12_24444686_24486838_DEL	chr12	24444686	24486838	DEL	Uncertain significance
chr12_25362217_25368449_DEL	chr12	25362217	25368449	DEL	Uncertain significance		KRAS
chr12_25362217_25378562_DEL	chr12	25362217	25378562	DEL	Uncertain significance		KRAS
chr12_25362217_25398306_DEL	chr12	25362217	25398306	DEL	Uncertain significance		KRAS
chr12_25362763_25380285_DEL	chr12	25362763	25380285	DEL	Uncertain significance		KRAS
chr12_25696218_25746848_DEL	chr12	25696218	25746848	DEL	Uncertain significance		LMNTD1
chr12_31258808_31402690_DUP	chr12	31258808	31402690	DUP	Benign
chr12_31266287_31384709_DUP	chr12	31266287	31384709	DUP	Benign
chr12_31266287_31391194_DUP	chr12	31266287	31391194	DUP	Benign
chr12_31266287_31398568_DUP	chr12	31266287	31398568	DUP	Benign
chr12_31266287_31402690_DUP	chr12	31266287	31402690	DUP	Benign
chr12_31266287_31408003_DUP	chr12	31266287	31408003	DUP	Benign
chr12_31296219_31384709_DUP	chr12	31296219	31384709	DUP	Benign
chr12_31296219_31391194_DUP	chr12	31296219	31391194	DUP	Benign
chr12_31296219_31402690_DUP	chr12	31296219	31402690	DUP	Benign
chr12_31310983_31384709_DUP	chr12	31310983	31384709	DUP	Benign
chr12_31310983_31402690_DUP	chr12	31310983	31402690	DUP	Benign
chr12_31995528_32030583_DUP	chr12	31995528	32030583	DUP	Uncertain significance
chr12_31995528_32061168_DUP	chr12	31995528	32061168	DUP	Uncertain significance
chr12_32004170_32030583_DUP	chr12	32004170	32030583	DUP	Uncertain significance
chr12_32004170_32061168_DUP	chr12	32004170	32061168	DUP	Uncertain significance
chr12_44331841_44475937_DEL	chr12	44331841	44475937	DEL	Uncertain significance		TMEM117
chr12_49425443_49427669_DEL	chr12	49425443	49427669	DEL	Uncertain significance	KMT2D	KMT2D
chr12_49426007_49435199_DEL	chr12	49426007	49435199	DEL	Likely pathogenic	KMT2D	KMT2D
chr12_49434177_49435199_DEL	chr12	49434177	49435199	DEL	Likely pathogenic	KMT2D	KMT2D
chr12_50833585_50973501_DEL	chr12	50833585	50973501	DEL	Uncertain significance		LARP4, DIP2B
chr12_52799341_54729082_DEL	chr12	52799341	54729082	DEL	Pathogenic	PCBP2, HNRNPA1, SP1	KRT82, KRT75, KRT6B, KRT6C, KRT6A, KRT5, KRT71, KRT74, KRT72, KRT73, KRT2, KRT1, KRT77, KRT76, KRT3, KRT4, KRT79, KRT78, KRT8, KRT18, EIF4B, TNS2, SPRYD3, IGFBP6, SOAT2, CSAD, ZNF740, ITGB7, RARG, MFSD5, ESPL1, PFDN5, MYG1, AAAS, SP7, SP1, AMHR2, PRR13, PCBP2, MAP3K12, TARBP2, NPFF, ATF7-NPFF, ATF7, ATP5MC2, CALCOCO1, HOXC13, HOXC12, HOXC11, HOXC10, HOXC9, HOXC8, HOXC6, HOXC5, HOXC4, SMUG1, CBX5,…
chr12_5582119_5619950_DUP	chr12	5582119	5619950	DUP	Uncertain significance		NTF3
chr12_63942707_64114545_DUP	chr12	63942707	64114545	DUP	Benign		DPY19L2
chr12_63946056_64119228_DEL	chr12	63946056	64119228	DEL	Uncertain significance		DPY19L2
chr12_63962836_64119228_DUP	chr12	63962836	64119228	DUP	Benign		DPY19L2
chr12_63990131_64114648_DEL	chr12	63990131	64114648	DEL	Uncertain significance		DPY19L2
chr12_67298018_67332234_DEL	chr12	67298018	67332234	DEL	Uncertain significance
chr12_67339554_67396168_DUP	chr12	67339554	67396168	DUP	Uncertain significance
chr12_7980058_8123777_DUP	chr12	7980058	8123777	DUP	Benign		SLC2A14, SLC2A3
chr12_7989403_8123306_DUP	chr12	7989403	8123306	DUP	Benign		SLC2A14, SLC2A3
chr12_7989403_8123777_DUP	chr12	7989403	8123777	DUP	Benign		SLC2A14, SLC2A3
chr12_8005624_8105015_DEL	chr12	8005624	8105015	DEL	Uncertain significance		SLC2A14, SLC2A3
[truncated: 1,386 more rows]
